# Supplementary material for: Construction of a Necroptosis-Associated Long Non-Coding RNA Signature to Predict Prognosis and Immune Response in Hepatocellular Carcinoma
Source: Front Mol Biosci. 2022 Jul 13;9:937979. doi: 10.3389/fmolb.2022.937979 (PMC9326067; doi:10.3389/fmolb.2022.937979)
Supplement: Supplementary file 1 [file DataSheet1.ZIP]

Archive with 4 entries (3 files):
- Supplementary Material/Appendix(1-13).xls
- Supplementary Material/List of Supplementary Materials.docx
- Supplementary Material/Supplementary Table 1.docx
- Supplementary Material/
