# Supplementary material for: Construction of a Necroptosis-Associated Long Non-Coding RNA Signature to Predict Prognosis and Immune Response in Hepatocellular Carcinoma
Source: Front Mol Biosci. 2022 Jul 13;9:937979. doi: 10.3389/fmolb.2022.937979 (PMC9326067; doi:10.3389/fmolb.2022.937979)
Supplement: Supplementary file 1 [file DataSheet1.ZIP › Supplementary Material/Appendix(1-13).xls]

## Sheet: Appendix 1
necroptosis-associated genes	lncRNA	cor	pvalue	Regulation
TSC1	AL031670.1	0.517839	4.79431e-27	postive
CASP8	AL031670.1	0.412527	8.44463e-17	postive
MAPK8	AL031670.1	0.44657	9.87975e-20	postive
IPMK	AL031670.1	0.421557	1.51685e-17	postive
MAP3K7	AL031670.1	0.493824	2.18288e-24	postive
DIABLO	AL031670.1	0.404027	4.05679e-16	postive
DNMT1	AL031670.1	0.448056	7.22919e-20	postive
CFLAR	AL031670.1	0.43904	4.69922e-19	postive
BRAF	AL031670.1	0.493184	2.55318e-24	postive
ATRX	AL031670.1	0.407231	2.25694e-16	postive
RNF31	AL031670.1	0.447741	7.72488e-20	postive
ID1	AP007216.2	0.41839	2.78597e-17	postive
TARDBP	AL513477.2	0.443079	2.04561e-19	postive
TRIM11	AL035461.2	0.461957	3.60904e-21	postive
TRAF2	AL035461.2	0.537238	2.365e-29	postive
DNMT1	AL035461.2	0.478279	8.93378e-23	postive
CDKN2A	AL035461.2	0.493816	2.18741e-24	postive
PLK1	AL035461.2	0.586401	6.40512e-36	postive
SPATA2	AL035461.2	0.432548	1.7481e-18	postive
TARDBP	AL035461.2	0.577728	1.113e-34	postive
BCL2	AC004540.2	0.400258	8.02177e-16	postive
BCL2L11	AC004540.2	0.518341	4.19637e-27	postive
APP	AC004540.2	0.434275	1.23599e-18	postive
FASLG	AC026369.3	0.45298	2.53956e-20	postive
ZBP1	AC026369.3	0.440245	3.67081e-19	postive
TNFRSF1B	AC026369.3	0.418405	2.77804e-17	postive
AXL	AC026369.3	0.47843	8.6263e-23	postive
GATA3	AC026369.3	0.410637	1.20167e-16	postive
TRIM11	AC138230.1	0.498525	6.8408e-25	postive
TSC1	AC009271.1	0.410831	1.15917e-16	postive
IPMK	AC009271.1	0.403216	4.70099e-16	postive
MAP3K7	AC009271.1	0.525691	5.81841e-28	postive
HAT1	AC009271.1	0.412109	9.13233e-17	postive
PLK1	AC009271.1	0.457037	1.05913e-20	postive
TARDBP	AC009271.1	0.400913	7.12943e-16	postive
TSC1	AC007406.4	0.561571	1.82096e-32	postive
CASP8	AC007406.4	0.477754	1.00945e-22	postive
MAPK8	AC007406.4	0.504981	1.34974e-25	postive
CYLD	AC007406.4	0.416885	3.71133e-17	postive
USP22	AC007406.4	0.446042	1.10358e-19	postive
MAP3K7	AC007406.4	0.500393	4.29264e-25	postive
DIABLO	AC007406.4	0.449681	5.12851e-20	postive
DNMT1	AC007406.4	0.441744	2.69619e-19	postive
CFLAR	AC007406.4	0.631882	4.44376e-43	postive
BRAF	AC007406.4	0.556835	7.69894e-32	postive
SIRT1	AC007406.4	0.542217	5.71721e-30	postive
ATRX	AC007406.4	0.63101	6.25585e-43	postive
SPATA2	AC007406.4	0.422789	1.1952e-17	postive
RNF31	AC007406.4	0.578678	8.17393e-35	postive
TNFRSF21	AC007406.4	0.41794	3.03596e-17	postive
MAP3K7	AL662791.1	0.431908	1.98668e-18	postive
SIRT1	PPP3CB-AS1	0.482614	3.23412e-23	postive
CFLAR	AL354836.1	0.449942	4.85261e-20	postive
TNFRSF21	AL354836.1	0.585193	9.58363e-36	postive
TSC1	AC011450.1	0.466248	1.39124e-21	postive
RIPK1	LYRM4-AS1	0.408862	1.67063e-16	postive
TRIM11	AL591895.1	0.530349	1.62221e-28	postive
MAPK8	MANEA-DT	0.40362	4.36889e-16	postive
MAP3K7	MANEA-DT	0.522034	1.56467e-27	postive
SIRT1	MANEA-DT	0.419256	2.3608e-17	postive
TNF	AL683813.1	0.408834	1.67924e-16	postive
CFLAR	AL683813.1	0.480283	5.59618e-23	postive
BRAF	AL683813.1	0.442336	2.38567e-19	postive
ATRX	AL683813.1	0.471092	4.66618e-22	postive
RNF31	AL683813.1	0.430602	2.57773e-18	postive
FASLG	RRN3P2	0.501317	3.40464e-25	postive
RIPK3	RRN3P2	0.419357	2.31578e-17	postive
ZBP1	RRN3P2	0.591932	9.91154e-37	postive
TNFRSF1B	RRN3P2	0.479655	6.48151e-23	postive
CYLD	RRN3P2	0.440322	3.61348e-19	postive
AXL	RRN3P2	0.421858	1.43111e-17	postive
BCL2	RRN3P2	0.515439	9.03786e-27	postive
GATA3	AL606834.2	0.405912	2.87545e-16	postive
TRIM11	AC004846.2	0.447523	8.08769e-20	postive
BRAF	AC022211.2	0.410977	1.12801e-16	postive
SIRT1	AC022211.2	0.41677	3.79295e-17	postive
RNF31	AC022211.2	0.469689	6.41422e-22	postive
CFLAR	OIP5-AS1	0.512729	1.83727e-26	postive
BRAF	OIP5-AS1	0.432624	1.72158e-18	postive
SIRT1	OIP5-AS1	0.527119	3.94213e-28	postive
ATRX	OIP5-AS1	0.502234	2.70351e-25	postive
RNF31	OIP5-AS1	0.443225	1.98467e-19	postive
BCL2L11	OIP5-AS1	0.479529	6.67548e-23	postive
EGFR	OIP5-AS1	0.403969	4.1e-16	postive
TRIM11	AC092809.4	0.519789	2.85429e-27	postive
TRAF2	AC092809.4	0.423003	1.14655e-17	postive
TSC1	LINC02820	0.405092	3.34078e-16	postive
MAP3K7	LINC02820	0.507801	6.57e-26	postive
HAT1	LINC02820	0.466973	1.18273e-21	postive
PLK1	LINC02820	0.402103	5.75144e-16	postive
TARDBP	LINC02820	0.407923	1.98689e-16	postive
AXL	AC018529.1	0.434592	1.15951e-18	postive
MAPK8	MALINC1	0.40027	8.00329e-16	postive
CFLAR	MALINC1	0.405363	3.1792e-16	postive
SIRT1	MALINC1	0.410334	1.27156e-16	postive
RNF31	MALINC1	0.40789	1.99891e-16	postive
RNF31	AC092802.2	0.414534	5.79173e-17	postive
CFLAR	AC011476.3	0.423141	1.11632e-17	postive
ATRX	AC011476.3	0.441	3.14289e-19	postive
EGFR	AC011476.3	0.416899	3.70134e-17	postive
APP	AC011476.3	0.489316	6.53163e-24	postive
TNFRSF21	AC011476.3	0.468682	8.0533e-22	postive
CFLAR	AC016866.1	0.45558	1.45185e-20	postive
TNFRSF21	AC016866.1	0.469196	7.17105e-22	postive
MLKL	AL050309.1	0.42719	5.06167e-18	postive
BCL2	AL050309.1	0.52081	2.17275e-27	postive
HDAC9	AL050309.1	0.429102	3.47105e-18	postive
TNFRSF21	AL050309.1	0.575974	1.96268e-34	postive
TSC1	AC139887.2	0.452181	3.01329e-20	postive
SIRT1	AC139887.2	0.429432	3.25126e-18	postive
RNF31	AC139887.2	0.462176	3.43867e-21	postive
SIRT1	LINC00893	0.41166	9.93104e-17	postive
FAS	AC008549.1	0.414686	5.62784e-17	postive
PANX1	AC008549.1	0.58801	3.73687e-36	postive
TNF	C2orf49-DT	0.402009	5.84961e-16	postive
TSC1	C2orf49-DT	0.577048	1.38747e-34	postive
TRIM11	C2orf49-DT	0.427563	4.70301e-18	postive
CASP8	C2orf49-DT	0.527667	3.39335e-28	postive
MAP3K7	C2orf49-DT	0.461712	3.80964e-21	postive
CFLAR	C2orf49-DT	0.521964	1.5944e-27	postive
SPATA2	C2orf49-DT	0.486391	1.31865e-23	postive
TARDBP	C2orf49-DT	0.504232	1.63223e-25	postive
RNF31	AL139035.1	0.412025	9.27639e-17	postive
TRIM11	AP001107.4	0.402421	5.43034e-16	postive
CFLAR	AP001107.4	0.470058	5.90135e-22	postive
APP	AP001107.4	0.413478	7.06535e-17	postive
TNFRSF21	AP001107.4	0.459152	6.68192e-21	postive
FASLG	AC006369.1	0.446855	9.30695e-20	postive
ZBP1	AC006369.1	0.637247	5.28747e-44	postive
CYLD	AC006369.1	0.426938	5.31814e-18	postive
BCL2	AC006369.1	0.445446	1.25005e-19	postive
CASP8	AC012254.1	0.4361	8.54961e-19	postive
TSC1	AL049539.1	0.442322	2.3926e-19	postive
TRAF2	AL049539.1	0.412471	8.53372e-17	postive
CFLAR	AC009237.15	0.437114	6.95871e-19	postive
TARDBP	AC009237.15	0.402368	5.48251e-16	postive
LEF1	LINC02413	0.428975	3.55966e-18	postive
CFLAR	MALAT1	0.427924	4.38085e-18	postive
TNFSF10	AC021483.2	0.428408	3.9813e-18	postive
TSC1	SNHG1	0.490321	5.12333e-24	postive
TRIM11	SNHG1	0.520797	2.18036e-27	postive
TRAF2	SNHG1	0.532953	7.87473e-29	postive
DNMT1	SNHG1	0.449486	5.34411e-20	postive
PLK1	SNHG1	0.433873	1.34011e-18	postive
SPATA2	SNHG1	0.4171	3.56244e-17	postive
TARDBP	SNHG1	0.533241	7.26752e-29	postive
ZBP1	NRIR	0.482635	3.21799e-23	postive
DDX58	NRIR	0.498316	7.2065e-25	postive
MAPK8	AC108010.1	0.415173	5.13331e-17	postive
CFLAR	AC108010.1	0.458206	8.21281e-21	postive
BRAF	AC108010.1	0.493865	2.16099e-24	postive
SIRT1	AC108010.1	0.483823	2.42962e-23	postive
ATRX	AC108010.1	0.514305	1.21693e-26	postive
RNF31	AC108010.1	0.499047	6.0077e-25	postive
BCL2L11	AC108010.1	0.412833	7.97406e-17	postive
EGFR	AC108010.1	0.401188	6.78443e-16	postive
FASLG	LINC02481	0.490277	5.17849e-24	postive
RIPK3	LINC02481	0.46496	1.85489e-21	postive
ZBP1	LINC02481	0.557784	5.77788e-32	postive
TNFRSF21	AL049555.1	0.565005	6.30872e-33	postive
TRIM11	AL139288.1	0.577965	1.03078e-34	postive
BRAF	AC093297.2	0.438622	5.1179e-19	postive
MAP3K7	LINC00471	0.40807	1.93387e-16	postive
HAT1	LINC00471	0.418755	2.59832e-17	postive
TSC1	AC005261.1	0.467395	1.0758e-21	postive
TRIM11	AC005261.1	0.508069	6.13414e-26	postive
CFLAR	AC005261.1	0.408878	1.66551e-16	postive
SPATA2	AC005261.1	0.454554	1.81156e-20	postive
TARDBP	AC005261.1	0.406636	2.51788e-16	postive
TNFRSF21	AC005261.1	0.499991	4.74629e-25	postive
TSC1	AL353796.1	0.412689	8.1923e-17	postive
MAPK8	AL353796.1	0.404306	3.85602e-16	postive
TSC1	RBFADN	0.400603	7.53856e-16	postive
MAPK8	RBFADN	0.418064	2.96482e-17	postive
SIRT3	TAF1A-AS1	0.404751	3.55554e-16	postive
TSC1	AC021078.1	0.4184	2.78089e-17	postive
CASP8	AC021078.1	0.490148	5.34207e-24	postive
MAP3K7	AC021078.1	0.405999	2.82999e-16	postive
CFLAR	AC021078.1	0.526734	4.37896e-28	postive
TSC1	KDM2B-DT	0.439002	4.73601e-19	postive
MAP3K7	KDM2B-DT	0.439336	4.42319e-19	postive
DNMT1	KDM2B-DT	0.427376	4.87953e-18	postive
PLK1	KDM2B-DT	0.404264	3.88579e-16	postive
TRIM11	AC105036.3	0.431627	2.10127e-18	postive
TSC1	NARF-IT1	0.524128	8.89421e-28	postive
MAP3K7	NARF-IT1	0.443889	1.72905e-19	postive
DNMT1	NARF-IT1	0.462414	3.26274e-21	postive
RNF31	NARF-IT1	0.422728	1.20947e-17	postive
TSC1	ANKRD10-IT1	0.475373	1.75148e-22	postive
MAPK8	ANKRD10-IT1	0.419736	2.15344e-17	postive
MAP3K7	ANKRD10-IT1	0.401631	6.26381e-16	postive
DNMT1	ANKRD10-IT1	0.416364	4.09741e-17	postive
CFLAR	ANKRD10-IT1	0.495881	1.31682e-24	postive
BRAF	ANKRD10-IT1	0.401325	6.61886e-16	postive
ATRX	ANKRD10-IT1	0.457264	1.00818e-20	postive
RNF31	ANKRD10-IT1	0.422996	1.14811e-17	postive
APP	ANKRD10-IT1	0.424655	8.31631e-18	postive
TNFRSF21	ANKRD10-IT1	0.417589	3.2459e-17	postive
APP	AC016735.1	0.403651	4.34426e-16	postive
FLT3	MMADHC-DT	0.526368	4.83901e-28	postive
PANX1	RALGPS2-AS1	0.402586	5.27001e-16	postive
TSC1	LINC01004	0.471844	3.93291e-22	postive
TARDBP	LINC01004	0.420632	1.81285e-17	postive
TNFRSF21	LINC01004	0.400862	7.19581e-16	postive
CDKN2A	AC107214.1	0.408655	1.73569e-16	postive
TNF	AC004908.1	0.411356	1.0511e-16	postive
TSC1	AC004908.1	0.459133	6.70877e-21	postive
CASP8	AC004908.1	0.467008	1.17342e-21	postive
CFLAR	AC004908.1	0.567051	3.33457e-33	postive
BCL2	AC004908.1	0.40928	1.54619e-16	postive
ATRX	AC004908.1	0.43998	3.876e-19	postive
TNFRSF21	AC004908.1	0.469851	6.18391e-22	postive
TRIM11	LINC01138	0.435004	1.06697e-18	postive
TRAF2	LINC01138	0.481418	4.28679e-23	postive
TARDBP	LINC01138	0.438924	4.81188e-19	postive
MAP3K7	ITPR1-DT	0.411487	1.02562e-16	postive
RIPK1	U91328.1	0.603384	1.85165e-38	postive
SIRT1	U91328.1	0.443388	1.91854e-19	postive
TNF	CTBP1-AS	0.457491	9.59651e-21	postive
TSC1	CTBP1-AS	0.458857	7.12688e-21	postive
CFLAR	CTBP1-AS	0.490476	4.93439e-24	postive
RNF31	CTBP1-AS	0.515372	9.19715e-27	postive
TARDBP	SLC16A1-AS1	0.458291	8.06268e-21	postive
TRIM11	AL358472.3	0.419954	2.06519e-17	postive
TSC1	AC073842.2	0.548489	9.24306e-31	postive
CASP8	AC073842.2	0.414219	6.14627e-17	postive
MAPK8	AC073842.2	0.425985	6.41267e-18	postive
MAP3K7	AC073842.2	0.439037	4.70162e-19	postive
DNMT1	AC073842.2	0.470334	5.54241e-22	postive
BRAF	AC073842.2	0.465024	1.82847e-21	postive
SPATA2	AC073842.2	0.477922	9.70849e-23	postive
PANX1	AL160006.1	0.480218	5.68183e-23	postive
USP22	AL160006.1	0.41529	5.02089e-17	postive
TNF	AC011462.4	0.464272	2.16146e-21	postive
TSC1	AC011462.4	0.422215	1.33574e-17	postive
TRIM11	AC011462.4	0.55868	4.4018e-32	postive
TRAF2	AC011462.4	0.410328	1.27293e-16	postive
CFLAR	AC011462.4	0.430126	2.83342e-18	postive
TNFRSF21	AC011462.4	0.504909	1.37438e-25	postive
SQSTM1	AC026355.2	0.404308	3.85472e-16	postive
DIABLO	UBL7-AS1	0.497192	9.52304e-25	postive
RNF31	UBL7-AS1	0.480634	5.15368e-23	postive
TSC1	AC012368.1	0.464898	1.88069e-21	postive
MAP3K7	AC012368.1	0.431988	1.9553e-18	postive
RNF31	AL928654.1	0.423419	1.05772e-17	postive
TSC1	AC022211.3	0.479928	6.08032e-23	postive
MAP3K7	AC022211.3	0.44146	2.85877e-19	postive
DNMT1	AC022211.3	0.457565	9.4426e-21	postive
PLK1	AC022211.3	0.45286	2.60586e-20	postive
TARDBP	AC022211.3	0.447349	8.38988e-20	postive
TRAF2	AC012676.1	0.45216	3.02646e-20	postive
PLK1	AC012676.1	0.417429	3.34624e-17	postive
TARDBP	AC012676.1	0.416023	4.3708e-17	postive
FASLG	CEP250-AS1	0.665508	3.4289e-49	postive
RIPK3	CEP250-AS1	0.480722	5.04831e-23	postive
ZBP1	CEP250-AS1	0.748464	2.43776e-68	postive
TNFRSF1B	CEP250-AS1	0.487914	9.15499e-24	postive
CYLD	CEP250-AS1	0.419711	2.16378e-17	postive
AXL	CEP250-AS1	0.500996	3.69089e-25	postive
BCL2	CEP250-AS1	0.465394	1.68372e-21	postive
GATA3	CEP250-AS1	0.443166	2.00905e-19	postive
HDAC9	CEP250-AS1	0.421957	1.40402e-17	postive
TRAF2	AC006504.5	0.438524	5.22209e-19	postive
DNMT1	AC006504.5	0.403108	4.79432e-16	postive
CDKN2A	AC006504.5	0.415036	5.26845e-17	postive
PLK1	AC006504.5	0.472293	3.55019e-22	postive
TARDBP	AC006504.5	0.498622	6.67839e-25	postive
TSC1	AL592148.3	0.528793	2.49112e-28	postive
TRIM11	AL592148.3	0.508918	4.93046e-26	postive
MAP3K7	AL592148.3	0.411913	9.47337e-17	postive
PLK1	AL592148.3	0.463687	2.46155e-21	postive
SPATA2	AL592148.3	0.503557	1.93643e-25	postive
TARDBP	AL592148.3	0.508242	5.86634e-26	postive
TRAF2	AP001505.1	0.45236	2.90029e-20	postive
TSC1	AC091057.1	0.590608	1.55447e-36	postive
TRIM11	AC091057.1	0.461594	3.90996e-21	postive
CASP8	AC091057.1	0.46958	6.57527e-22	postive
MAPK8	AC091057.1	0.506192	9.91417e-26	postive
IPMK	AC091057.1	0.491995	3.41179e-24	postive
TRAF2	AC091057.1	0.44782	7.59698e-20	postive
MAP3K7	AC091057.1	0.575326	2.41772e-34	postive
DIABLO	AC091057.1	0.422853	1.18054e-17	postive
DNMT1	AC091057.1	0.688391	7.92035e-54	postive
CFLAR	AC091057.1	0.441461	2.85832e-19	postive
BRAF	AC091057.1	0.426097	6.27349e-18	postive
CDKN2A	AC091057.1	0.401162	6.8167e-16	postive
HAT1	AC091057.1	0.545517	2.20219e-30	postive
SIRT1	AC091057.1	0.414319	6.03138e-17	postive
PLK1	AC091057.1	0.694759	3.39561e-55	postive
SPATA2	AC091057.1	0.491493	3.85531e-24	postive
RNF31	AC091057.1	0.480956	4.77835e-23	postive
TARDBP	AC091057.1	0.590283	1.73582e-36	postive
MLKL	ARHGAP27P1-BPTFP1-KPNA2P3	0.433556	1.42816e-18	postive
TSC1	ARHGAP27P1-BPTFP1-KPNA2P3	0.4401	3.78188e-19	postive
TNFRSF21	ARHGAP27P1-BPTFP1-KPNA2P3	0.411471	1.02869e-16	postive
FASLG	AC002091.1	0.62547	5.35686e-42	postive
MLKL	AC002091.1	0.444253	1.6029e-19	postive
RIPK3	AC002091.1	0.55335	2.19187e-31	postive
ZBP1	AC002091.1	0.575569	2.23609e-34	postive
TNFRSF1B	AC002091.1	0.490311	5.13563e-24	postive
CYLD	AC002091.1	0.553135	2.33705e-31	postive
AXL	AC002091.1	0.578424	8.87786e-35	postive
BCL2	AC002091.1	0.519364	3.19741e-27	postive
GATA3	AC002091.1	0.415885	4.48695e-17	postive
HDAC9	AC002091.1	0.521811	1.66136e-27	postive
TSC1	AL360270.1	0.460456	5.02109e-21	postive
MAP3K7	AL360270.1	0.415455	4.86707e-17	postive
BRAF	AL360270.1	0.423925	9.5858e-18	postive
ATRX	AL360270.1	0.411956	9.39751e-17	postive
SPATA2	AL360270.1	0.446478	1.00721e-19	postive
TRIM11	AL008582.1	0.436451	7.96162e-19	postive
TNF	LINC00342	0.424278	8.94992e-18	postive
TSC1	LINC00342	0.42151	1.53063e-17	postive
TRIM11	LINC00342	0.466757	1.24148e-21	postive
CASP8	LINC00342	0.418992	2.48342e-17	postive
CFLAR	LINC00342	0.551896	3.37949e-31	postive
BCL2	LINC00342	0.425119	7.59514e-18	postive
APP	LINC00342	0.461103	4.35571e-21	postive
TNFRSF21	LINC00342	0.636007	8.68061e-44	postive
TRAF2	AC023043.3	0.402102	5.75211e-16	postive
CDKN2A	AC023043.3	0.435133	1.03949e-18	postive
CASP8	AL031985.3	0.409769	1.41225e-16	postive
MAPK8	AL031985.3	0.402472	5.37957e-16	postive
MAP3K7	AL031985.3	0.499297	5.6441e-25	postive
DNMT1	AL031985.3	0.430402	2.68205e-18	postive
HAT1	AL031985.3	0.422152	1.35209e-17	postive
PLK1	AL031985.3	0.472999	3.02117e-22	postive
TARDBP	AL031985.3	0.519401	3.16589e-27	postive
TRAF2	ZFAS1	0.443852	1.74246e-19	postive
MLKL	AL138828.1	0.442906	2.12023e-19	postive
PANX1	MIR325HG	0.496086	1.25182e-24	postive
TSC1	AC006252.1	0.412935	7.82335e-17	postive
MAP3K7	AC006252.1	0.432455	1.78097e-18	postive
HAT1	AC006252.1	0.413269	7.34725e-17	postive
PLK1	AC006252.1	0.496995	1.00009e-24	postive
TARDBP	AC006252.1	0.441899	2.61135e-19	postive
FASLG	AP002954.1	0.586109	7.06203e-36	postive
RIPK3	AP002954.1	0.421004	1.68763e-17	postive
ZBP1	AP002954.1	0.49202	3.39167e-24	postive
TNFRSF1B	AP002954.1	0.419734	2.15408e-17	postive
CYLD	AP002954.1	0.414213	6.15209e-17	postive
AXL	AP002954.1	0.60043	5.24964e-38	postive
GATA3	AP002954.1	0.47899	7.57121e-23	postive
TRAF2	AL021707.6	0.455646	1.43138e-20	postive
TRAF2	AC020915.1	0.409053	1.61257e-16	postive
TSC1	AC015849.3	0.469622	6.51345e-22	postive
MAPK8	AC015849.3	0.45984	5.7477e-21	postive
IPMK	AC015849.3	0.455535	1.46616e-20	postive
MAP3K7	AC015849.3	0.42048	1.86664e-17	postive
CFLAR	AC015849.3	0.472135	3.68023e-22	postive
BRAF	AC015849.3	0.401762	6.11755e-16	postive
SIRT1	AC015849.3	0.438299	5.4667e-19	postive
ATRX	AC015849.3	0.454014	2.03444e-20	postive
RNF31	AC015849.3	0.438112	5.67998e-19	postive
APP	CLLU1-AS1	0.537919	1.95004e-29	postive
TNFRSF21	AC016590.3	0.472947	3.05738e-22	postive
FASLG	PCED1B-AS1	0.787082	4.63445e-80	postive
MLKL	PCED1B-AS1	0.407995	1.96066e-16	postive
RIPK3	PCED1B-AS1	0.499032	6.02951e-25	postive
ZBP1	PCED1B-AS1	0.880545	1.11638e-122	postive
TNFRSF1B	PCED1B-AS1	0.522192	1.49945e-27	postive
CYLD	PCED1B-AS1	0.498261	7.30524e-25	postive
AXL	PCED1B-AS1	0.526455	4.72585e-28	postive
BCL2	PCED1B-AS1	0.513542	1.48595e-26	postive
FLT3	PCED1B-AS1	0.431316	2.23599e-18	postive
GATA3	PCED1B-AS1	0.543897	3.52223e-30	postive
HDAC9	PCED1B-AS1	0.442215	2.44638e-19	postive
TRIM11	POLH-AS1	0.448816	6.15833e-20	postive
PANX1	AC027688.1	0.400848	7.21335e-16	postive
CASP8	CD27-AS1	0.42654	5.75046e-18	postive
CFLAR	CD27-AS1	0.47201	3.7866e-22	postive
APP	CD27-AS1	0.406313	2.67169e-16	postive
TNFRSF21	CD27-AS1	0.572619	5.75064e-34	postive
TNF	AC111000.4	0.513152	1.64529e-26	postive
TRIM11	AP001767.2	0.429021	3.52694e-18	postive
MLKL	HCG11	0.427548	4.71701e-18	postive
RIPK3	HCG11	0.515013	1.01085e-26	postive
AXL	HCG11	0.4638	2.4003e-21	postive
BCL2	HCG11	0.443076	2.04688e-19	postive
HDAC9	HCG11	0.432947	1.6138e-18	postive
TNFRSF21	HCG11	0.466329	1.36612e-21	postive
FAS	LINC00844	0.433823	1.35346e-18	postive
TSC1	AC067852.3	0.439696	4.10872e-19	postive
CFLAR	AC067852.3	0.429912	2.95599e-18	postive
BRAF	AC067852.3	0.40014	8.19328e-16	postive
SIRT1	AC067852.3	0.437187	6.85652e-19	postive
ATRX	AC067852.3	0.464681	1.97346e-21	postive
RNF31	AC067852.3	0.408967	1.63826e-16	postive
PANX1	AL162595.1	0.410582	1.21424e-16	postive
BRAF	AL162595.1	0.405407	3.15414e-16	postive
SIRT1	AL162595.1	0.452102	3.06471e-20	postive
ATRX	AL162595.1	0.453389	2.3269e-20	postive
APP	KRT7-AS	0.542322	5.54707e-30	postive
IDH2	ZNF710-AS1	0.441346	2.92703e-19	postive
TSC1	AP000873.1	0.458251	8.1326e-21	postive
TRIM11	AP000873.1	0.458671	7.42173e-21	postive
MAP3K7	AP000873.1	0.449009	5.91143e-20	postive
TARDBP	AP000873.1	0.534048	5.80012e-29	postive
SPATA2	MRPL20-DT	0.409707	1.42839e-16	postive
TARDBP	MRPL20-DT	0.490065	5.45102e-24	postive
KLF9	AC092802.3	0.453282	2.38074e-20	postive
FADD	LINC01615	0.800068	1.44641e-84	postive
FASLG	LINC01615	0.503407	2.0113e-25	postive
AXL	LINC01615	0.631745	4.6895e-43	postive
PLK1	LINC01615	0.417519	3.28959e-17	postive
GATA3	LINC01615	0.657908	9.67095e-48	postive
AXL	AC015922.3	0.42993	2.94598e-18	postive
HDAC9	AC015922.3	0.478877	7.77321e-23	postive
MAPK8	AC008770.3	0.421704	1.47433e-17	postive
ATRX	AC008770.3	0.472528	3.36451e-22	postive
RNF31	AC008770.3	0.521859	1.63991e-27	postive
TRIM11	SNHG15	0.437943	5.87849e-19	postive
TRAF2	SNHG15	0.412139	9.08083e-17	postive
PANX1	LINC01549	0.421769	1.45598e-17	postive
TRIM11	LINC01089	0.410888	1.14698e-16	postive
TRIM11	MIATNB	0.514774	1.07622e-26	postive
CFLAR	MIATNB	0.455235	1.56429e-20	postive
APP	MIATNB	0.422685	1.21944e-17	postive
TNFRSF21	MIATNB	0.445383	1.26647e-19	postive
BCL2	AC130371.2	0.450398	4.40443e-20	postive
APP	AC130371.2	0.473117	2.94076e-22	postive
TNFRSF21	AC130371.2	0.487689	9.66394e-24	postive
EGFR	MGC27382	0.419901	2.08637e-17	postive
TNF	AC005840.4	0.436155	8.45441e-19	postive
TARDBP	DHDDS-AS1	0.43664	7.66209e-19	postive
TSC1	AL158835.2	0.407094	2.31485e-16	postive
TNF	AC006435.2	0.483719	2.49058e-23	postive
TSC1	AC006435.2	0.462122	3.48014e-21	postive
TRIM11	AC006435.2	0.434146	1.2685e-18	postive
CASP8	AC006435.2	0.417304	3.427e-17	postive
CFLAR	AC006435.2	0.497811	8.16789e-25	postive
APP	AC006435.2	0.401273	6.68128e-16	postive
TNFRSF21	AC006435.2	0.430591	2.583e-18	postive
SQSTM1	AP003119.1	0.410747	1.17732e-16	postive
FAS	AC016745.1	0.401883	5.98531e-16	postive
PANX1	AC016745.1	0.407497	2.14904e-16	postive
TRAF2	MIR210HG	0.420569	1.83489e-17	postive
SIRT1	CRYZL2P-SEC16B	0.419718	2.16082e-17	postive
KLF9	CRYZL2P-SEC16B	0.432306	1.83493e-18	postive
TARDBP	AC010809.2	0.444148	1.63832e-19	postive
TSC1	LINC00205	0.605829	7.75157e-39	postive
TRIM11	LINC00205	0.517746	4.91439e-27	postive
TRAF2	LINC00205	0.41278	8.05339e-17	postive
MAP3K7	LINC00205	0.570656	1.07267e-33	postive
DNMT1	LINC00205	0.444777	1.43739e-19	postive
BRAF	LINC00205	0.400304	7.9556e-16	postive
PLK1	LINC00205	0.493352	2.45015e-24	postive
SPATA2	LINC00205	0.500551	4.12635e-25	postive
TARDBP	LINC00205	0.560248	2.73011e-32	postive
TSC1	AC004812.2	0.440496	3.48673e-19	postive
TRIM11	AC004812.2	0.458186	8.25015e-21	postive
CFLAR	AC004812.2	0.405811	2.92918e-16	postive
TARDBP	AC004812.2	0.416673	3.86368e-17	postive
TNFRSF21	AC004812.2	0.461246	4.22099e-21	postive
CFLAR	AC139887.4	0.43491	1.08735e-18	postive
HAT1	LINC01194	0.426365	5.95164e-18	postive
TSC1	AC008735.1	0.480139	5.78754e-23	postive
MAP3K7	AC008735.1	0.417258	3.45737e-17	postive
CFLAR	AC008735.1	0.402864	5.01097e-16	postive
RNF31	AC008735.1	0.467873	9.66267e-22	postive
TNF	AC008760.1	0.456608	1.16246e-20	postive
TRIM11	AC008760.1	0.462599	3.13221e-21	postive
CFLAR	AC008760.1	0.573085	4.95679e-34	postive
APP	AC008760.1	0.461148	4.31342e-21	postive
TNFRSF21	AC008760.1	0.610524	1.42582e-39	postive
TRIM11	AC010201.1	0.514611	1.12334e-26	postive
TRIM11	AC010973.2	0.445314	1.28492e-19	postive
TRAF2	AC010973.2	0.448776	6.21064e-20	postive
TARDBP	AC010973.2	0.403277	4.64956e-16	postive
ATRX	RAP2C-AS1	0.43062	2.56816e-18	postive
MLKL	SLBP-DT	0.417231	3.47482e-17	postive
TRIM11	SLBP-DT	0.449815	4.98495e-20	postive
TRAF2	SLBP-DT	0.419515	2.2466e-17	postive
TSC1	CSGALNACT2-DT	0.401454	6.46694e-16	postive
TRIM11	CSGALNACT2-DT	0.425616	6.89228e-18	postive
TARDBP	CSGALNACT2-DT	0.405708	2.98476e-16	postive
TNFRSF21	CSGALNACT2-DT	0.41465	5.66664e-17	postive
USP22	SNHG14	0.438464	5.28597e-19	postive
TSC1	LINC00630	0.496948	1.01176e-24	postive
CASP8	LINC00630	0.504817	1.4071e-25	postive
MAPK8	LINC00630	0.524867	7.28015e-28	postive
IPMK	LINC00630	0.463224	2.7275e-21	postive
MAP3K7	LINC00630	0.476785	1.26389e-22	postive
DIABLO	LINC00630	0.40296	4.92492e-16	postive
DNMT1	LINC00630	0.540571	9.16604e-30	postive
CFLAR	LINC00630	0.63467	1.47764e-43	postive
BRAF	LINC00630	0.553421	2.1456e-31	postive
BCL2	LINC00630	0.407399	2.1883e-16	postive
HAT1	LINC00630	0.437876	5.95926e-19	postive
SIRT1	LINC00630	0.540422	9.56604e-30	postive
ATRX	LINC00630	0.728885	3.49717e-63	postive
SPATA2	LINC00630	0.416783	3.78397e-17	postive
RNF31	LINC00630	0.563919	8.83155e-33	postive
BCL2L11	LINC00630	0.532552	8.80673e-29	postive
APP	LINC00630	0.484858	1.9005e-23	postive
TNFRSF21	LINC00630	0.453198	2.42395e-20	postive
TSC1	AC011700.1	0.477899	9.75974e-23	postive
TARDBP	AL121890.5	0.411688	9.87987e-17	postive
TSC1	AL049840.3	0.400071	8.29571e-16	postive
CASP8	AL049840.3	0.426529	5.76382e-18	postive
DIABLO	AL049840.3	0.426434	5.87219e-18	postive
CFLAR	AL049840.3	0.418435	2.76236e-17	postive
BRAF	AL049840.3	0.459902	5.6707e-21	postive
ATRX	AL049840.3	0.475123	1.8554e-22	postive
RNF31	AL049840.3	0.57305	5.01222e-34	postive
TARDBP	MYG1-AS1	0.448509	6.57003e-20	postive
TSC1	TAPT1-AS1	0.449686	5.12271e-20	postive
CASP8	TAPT1-AS1	0.407668	2.08245e-16	postive
CFLAR	TAPT1-AS1	0.58261	2.25487e-35	postive
BRAF	TAPT1-AS1	0.418722	2.61477e-17	postive
ATRX	TAPT1-AS1	0.423733	9.95128e-18	postive
RNF31	TAPT1-AS1	0.403477	4.48341e-16	postive
TNFRSF21	TAPT1-AS1	0.562785	1.25358e-32	postive
TRIM11	AL355102.4	0.407497	2.14905e-16	postive
CFLAR	AL355102.4	0.434984	1.07136e-18	postive
TNFRSF21	AL355102.4	0.456075	1.3045e-20	postive
ZBP1	MIR3142HG	0.413462	7.08579e-17	postive
MLKL	LINC02489	0.462815	2.98593e-21	postive
MAP3K7	TEX41	0.4499	4.89577e-20	postive
SIRT3	TOLLIP-AS1	0.444428	1.54553e-19	postive
TSC1	LINC00622	0.413405	7.16317e-17	postive
TSC1	THAP9-AS1	0.448989	5.93702e-20	postive
CASP8	THAP9-AS1	0.446649	9.71738e-20	postive
CFLAR	THAP9-AS1	0.607601	4.10504e-39	postive
TNFRSF21	THAP9-AS1	0.496341	1.17534e-24	postive
SPATA2	AC010327.6	0.400851	7.20902e-16	postive
TARDBP	SNHG30	0.406002	2.82821e-16	postive
TRIM11	AC063948.1	0.455483	1.48268e-20	postive
HAT1	DLEU1	0.409895	1.37959e-16	postive
TARDBP	DLEU1	0.419729	2.15619e-17	postive
ZBP1	KLHDC7B-DT	0.401864	6.00512e-16	postive
TNF	WARS2-AS1	0.471361	4.38985e-22	postive
TSC1	WARS2-AS1	0.469258	7.07101e-22	postive
TRIM11	WARS2-AS1	0.451752	3.30177e-20	postive
CASP8	WARS2-AS1	0.574001	3.69828e-34	postive
CFLAR	WARS2-AS1	0.615345	2.43199e-40	postive
PLK1	WARS2-AS1	0.40273	5.13411e-16	postive
ATRX	WARS2-AS1	0.423344	1.07311e-17	postive
SPATA2	WARS2-AS1	0.421769	1.45609e-17	postive
RNF31	WARS2-AS1	0.408129	1.91278e-16	postive
TARDBP	WARS2-AS1	0.521267	1.92215e-27	postive
APP	WARS2-AS1	0.437365	6.61322e-19	postive
TNFRSF21	WARS2-AS1	0.578949	7.48532e-35	postive
TNF	MIR3936HG	0.406145	2.75531e-16	postive
CFLAR	MIR3936HG	0.525708	5.79246e-28	postive
TNFRSF21	MIR3936HG	0.422708	1.21419e-17	postive
MAPK8	CENATAC-DT	0.421357	1.57633e-17	postive
DIABLO	CENATAC-DT	0.402492	5.36066e-16	postive
DNMT1	CENATAC-DT	0.433976	1.31245e-18	postive
RNF31	CENATAC-DT	0.466825	1.22252e-21	postive
CFLAR	AC024075.3	0.407736	2.05652e-16	postive
ATRX	AC024075.3	0.427726	4.55449e-18	postive
RNF31	AC024075.3	0.44254	2.28735e-19	postive
CDKN2A	GIHCG	0.478567	8.35434e-23	postive
PLK1	GIHCG	0.450426	4.37912e-20	postive
TARDBP	GIHCG	0.509086	4.72167e-26	postive
TRIM11	AC004801.6	0.539415	1.27501e-29	postive
TARDBP	AC004801.6	0.408292	1.8561e-16	postive
HDAC9	MANCR	0.489655	6.01841e-24	postive
TRIM11	AL354760.1	0.417716	3.16861e-17	postive
TARDBP	AL354760.1	0.439313	4.44398e-19	postive
TSC1	SUGT1P4-STRA6LP	0.404437	3.76463e-16	postive
MAP3K7	SUGT1P4-STRA6LP	0.431876	1.99948e-18	postive
MAP3K7	MIR548XHG	0.464683	1.97273e-21	postive
TARDBP	MIR548XHG	0.421236	1.61364e-17	postive
CFLAR	AC245041.1	0.425791	6.66046e-18	postive
BCL2L11	AC245041.1	0.459778	5.82682e-21	postive
APP	AC245041.1	0.427336	4.91834e-18	postive
TSC1	CCDC18-AS1	0.489802	5.8081e-24	postive
CASP8	CCDC18-AS1	0.521236	1.93827e-27	postive
CFLAR	CCDC18-AS1	0.411226	1.07684e-16	postive
TARDBP	CCDC18-AS1	0.426217	6.12708e-18	postive
RNF31	SEPTIN7-DT	0.40571	2.98351e-16	postive
TSC1	DLEU2	0.43462	1.15284e-18	postive
MAP3K7	DLEU2	0.449184	5.69713e-20	postive
DNMT1	DLEU2	0.467262	1.10839e-21	postive
PLK1	DLEU2	0.420986	1.69338e-17	postive
TARDBP	DLEU2	0.475184	1.82927e-22	postive
MAPK8	AC004771.2	0.43693	7.22384e-19	postive
CYLD	AC004771.2	0.436627	7.68251e-19	postive
DNMT1	AC004771.2	0.412134	9.08938e-17	postive
CFLAR	AC004771.2	0.485176	1.76184e-23	postive
BCL2	AC004771.2	0.509664	4.06812e-26	postive
SIRT1	AC004771.2	0.417994	3.00501e-17	postive
ATRX	AC004771.2	0.524004	9.1961e-28	postive
RNF31	AC004771.2	0.47604	1.50151e-22	postive
HDAC9	AC004771.2	0.41056	1.21917e-16	postive
BCL2L11	AC004771.2	0.496035	1.26774e-24	postive
APP	AC004771.2	0.420649	1.80674e-17	postive
MYCN	AC073389.3	0.450678	4.15079e-20	postive
TARDBP	AC040162.3	0.473408	2.75107e-22	postive
TSC1	CCDC28A-AS1	0.478083	9.35073e-23	postive
MAP3K7	CCDC28A-AS1	0.551647	3.63819e-31	postive
TARDBP	CCDC28A-AS1	0.463791	2.40505e-21	postive
TRAF2	AC002116.2	0.478788	7.93642e-23	postive
CDKN2A	AC002116.2	0.460975	4.48069e-21	postive
HAT1	AC002116.2	0.418923	2.51603e-17	postive
PLK1	AC002116.2	0.476528	1.34141e-22	postive
TARDBP	AC002116.2	0.452873	2.59879e-20	postive
TSC1	FAM13A-AS1	0.46989	6.12945e-22	postive
CFLAR	FAM13A-AS1	0.450967	3.903e-20	postive
HDAC9	FAM13A-AS1	0.45439	1.87663e-20	postive
PANX1	AC010501.2	0.569863	1.37857e-33	postive
IPMK	AC004870.2	0.408771	1.69882e-16	postive
TSC1	AC083799.1	0.415318	4.99427e-17	postive
TRIM11	AC083799.1	0.430176	2.80552e-18	postive
TARDBP	AC083799.1	0.463282	2.69264e-21	postive
TNF	AC232271.1	0.432176	1.88321e-18	postive
TSC1	AC232271.1	0.459355	6.3909e-21	postive
TRIM11	AC232271.1	0.473967	2.42031e-22	postive
CASP8	AC232271.1	0.431691	2.07471e-18	postive
CFLAR	AC232271.1	0.586836	5.5382e-36	postive
ATRX	AC232271.1	0.410436	1.24749e-16	postive
RNF31	AC232271.1	0.456813	1.11175e-20	postive
TNFRSF21	AC232271.1	0.430537	2.61126e-18	postive
TSC1	LINC00653	0.472556	3.34295e-22	postive
TRIM11	LINC00653	0.447468	8.18167e-20	postive
CASP8	LINC00653	0.406465	2.5981e-16	postive
CFLAR	LINC00653	0.471288	4.46282e-22	postive
SPATA2	LINC00653	0.409277	1.54694e-16	postive
TARDBP	LINC00653	0.429505	3.20488e-18	postive
TNFRSF21	LINC00653	0.42671	5.56216e-18	postive
TSC1	TNS1-AS1	0.434134	1.27136e-18	postive
OTULIN	GHET1	0.403728	4.28373e-16	postive
DIABLO	GHET1	0.428138	4.19948e-18	postive
CFLAR	AC025287.3	0.498858	6.29683e-25	postive
ATRX	AC025287.3	0.416986	3.64041e-17	postive
MLKL	BX255925.1	0.412596	8.33656e-17	postive
TNFRSF21	BX255925.1	0.473436	2.73363e-22	postive
OTULIN	AC005229.3	0.406351	2.65322e-16	postive
CASP8	AC096992.2	0.438892	4.84322e-19	postive
CFLAR	AC096992.2	0.507644	6.83947e-26	postive
TNF	AP000424.2	0.459193	6.62218e-21	postive
TNF	AC010168.2	0.570397	1.16428e-33	postive
TSC1	AC010168.2	0.427312	4.94153e-18	postive
TRIM11	AC010168.2	0.400678	7.43815e-16	postive
CASP8	AC010168.2	0.444275	1.59563e-19	postive
CFLAR	AC010168.2	0.627532	2.42109e-42	postive
TNFRSF21	AC010168.2	0.531432	1.20216e-28	postive
TRAF2	AL117335.1	0.417764	3.13955e-17	postive
CFLAR	AP006621.4	0.492319	3.15307e-24	postive
APP	AP006621.4	0.428278	4.08493e-18	postive
TSC1	ARRDC1-AS1	0.463578	2.52172e-21	postive
TRAF2	ARRDC1-AS1	0.54399	3.42896e-30	postive
PLK1	ARRDC1-AS1	0.436444	7.97302e-19	postive
TARDBP	ARRDC1-AS1	0.421742	1.4636e-17	postive
MYCN	AC022400.1	0.40208	5.77526e-16	postive
RNF31	AL022328.1	0.416209	4.21919e-17	postive
TARDBP	AP003392.4	0.404446	3.75856e-16	postive
TARDBP	AC080013.2	0.409968	1.36093e-16	postive
TSC1	LINC00641	0.509776	3.95201e-26	postive
MAP3K7	LINC00641	0.455853	1.36869e-20	postive
DNMT1	LINC00641	0.460474	5.00155e-21	postive
CFLAR	LINC00641	0.449662	5.14885e-20	postive
ATRX	LINC00641	0.420812	1.75104e-17	postive
RNF31	LINC00641	0.523754	9.84077e-28	postive
TARDBP	LINC00641	0.418574	2.68984e-17	postive
FADD	MIAT	0.459807	5.78953e-21	postive
FASLG	MIAT	0.505874	1.07525e-25	postive
HDAC9	MIAT	0.565454	5.48703e-33	postive
TNF	AC129510.1	0.54768	1.17175e-30	postive
TSC1	AC129510.1	0.430349	2.71074e-18	postive
TRIM11	AC129510.1	0.406654	2.50966e-16	postive
CASP8	AC129510.1	0.443482	1.88156e-19	postive
CFLAR	AC129510.1	0.594079	4.75765e-37	postive
ATRX	AC129510.1	0.453661	2.19494e-20	postive
RNF31	AC129510.1	0.453795	2.13268e-20	postive
APP	AC129510.1	0.430672	2.5418e-18	postive
TNFRSF21	AC129510.1	0.50142	3.31764e-25	postive
CASP8	IGBP1-AS1	0.408513	1.78205e-16	postive
CFLAR	IGBP1-AS1	0.412057	9.22036e-17	postive
TSC1	AP005136.3	0.487306	1.05923e-23	postive
CASP8	AP005136.3	0.404285	3.87076e-16	postive
MAP3K7	AP005136.3	0.45197	3.15201e-20	postive
DNMT1	AP005136.3	0.472962	3.04688e-22	postive
CFLAR	AP005136.3	0.439466	4.30677e-19	postive
PLK1	AP005136.3	0.493933	2.12563e-24	postive
TARDBP	AP005136.3	0.536165	3.2014e-29	postive
FADD	AC090559.1	0.468485	8.41927e-22	postive
FASLG	AC090559.1	0.524424	8.20882e-28	postive
RIPK3	AC090559.1	0.469958	6.03565e-22	postive
ZBP1	AC090559.1	0.400259	8.02025e-16	postive
TNFRSF1B	AC090559.1	0.459655	5.98551e-21	postive
CYLD	AC090559.1	0.551259	4.08181e-31	postive
AXL	AC090559.1	0.807236	3.37522e-87	postive
BCL2	AC090559.1	0.480476	5.34863e-23	postive
GATA3	AC090559.1	0.54799	1.06988e-30	postive
ATRX	AC090559.1	0.436856	7.33354e-19	postive
HDAC9	AC090559.1	0.502955	2.25453e-25	postive
TNF	AC004923.4	0.422918	1.16572e-17	postive
TRIM11	AC004923.4	0.443414	1.90818e-19	postive
CFLAR	AC004923.4	0.427578	4.68944e-18	postive
TNFRSF21	AC004923.4	0.556	9.90342e-32	postive
TSC1	AC005253.1	0.504746	1.43262e-25	postive
CASP8	AC005253.1	0.458382	7.90381e-21	postive
MAPK8	AC005253.1	0.462776	3.01167e-21	postive
IPMK	AC005253.1	0.405991	2.83391e-16	postive
MAP3K7	AC005253.1	0.444513	1.51861e-19	postive
DNMT1	AC005253.1	0.452936	2.56368e-20	postive
CFLAR	AC005253.1	0.475235	1.80821e-22	postive
BRAF	AC005253.1	0.407023	2.34516e-16	postive
SIRT1	AC005253.1	0.406999	2.35563e-16	postive
ATRX	AC005253.1	0.414888	5.41703e-17	postive
RNF31	AC005253.1	0.444868	1.41032e-19	postive
PANX1	AL023583.1	0.445967	1.1209e-19	postive
TSC1	AC004148.1	0.430105	2.84539e-18	postive
TRIM11	AC004148.1	0.500912	3.76904e-25	postive
TNF	AC078909.2	0.556835	7.69855e-32	postive
TRIM11	AC078909.2	0.462537	3.17519e-21	postive
TSC1	ZNF790-AS1	0.428524	3.89142e-18	postive
TRIM11	ZNF790-AS1	0.432837	1.6497e-18	postive
FADD	AC009509.4	0.439626	4.16769e-19	postive
AXL	AC009509.4	0.451066	3.82149e-20	postive
GATA3	AC009509.4	0.41713	3.54243e-17	postive
MAP3K7	DUXAP8	0.435684	9.30016e-19	postive
TNF	LINC01948	0.413615	6.8849e-17	postive
CASP8	LINC01948	0.462301	3.34524e-21	postive
CFLAR	LINC01948	0.535987	3.36577e-29	postive
TNFRSF21	LINC01948	0.590292	1.73028e-36	postive
CFLAR	AC139795.2	0.444938	1.38971e-19	postive
HDAC9	CASC15	0.528342	2.81942e-28	postive
CDKN2A	FOXD2-AS1	0.427941	4.36569e-18	postive
PLK1	FOXD2-AS1	0.433661	1.39848e-18	postive
TARDBP	FOXD2-AS1	0.45769	9.18921e-21	postive
FADD	AC090229.1	0.479237	7.14735e-23	postive
DNMT1	AC090229.1	0.424074	9.31192e-18	postive
PLK1	AC090229.1	0.455477	1.48448e-20	postive
CASP8	LINC-PINT	0.416022	4.37152e-17	postive
CFLAR	LINC-PINT	0.41602	4.37329e-17	postive
TNF	AL355488.1	0.469509	6.68147e-22	postive
TSC1	AL355488.1	0.52827	2.87555e-28	postive
TRIM11	AL355488.1	0.52243	1.40658e-27	postive
CASP8	AL355488.1	0.492189	3.25458e-24	postive
MAP3K7	AL355488.1	0.403831	4.20408e-16	postive
CFLAR	AL355488.1	0.479427	6.83665e-23	postive
SPATA2	AL355488.1	0.411221	1.07787e-16	postive
TARDBP	AL355488.1	0.531653	1.1304e-28	postive
TSC1	AC096642.1	0.517101	5.83014e-27	postive
TRIM11	AC096642.1	0.536623	2.81331e-29	postive
SPATA2	AC096642.1	0.418222	2.87709e-17	postive
TARDBP	AC096642.1	0.409672	1.43784e-16	postive
FASLG	LINC00892	0.534089	5.73356e-29	postive
RIPK3	LINC00892	0.45044	4.36585e-20	postive
ZBP1	LINC00892	0.640057	1.70527e-44	postive
CYLD	LINC00892	0.41825	2.86183e-17	postive
BCL2	LINC00892	0.478492	8.5027e-23	postive
FLT3	LINC00892	0.41234	8.74489e-17	postive
CASP8	AC005034.3	0.445387	1.2655e-19	postive
CFLAR	AC005034.3	0.503237	2.09925e-25	postive
BRAF	AC005034.3	0.439187	4.56037e-19	postive
TNFRSF21	AC005034.3	0.400552	7.60811e-16	postive
MLKL	AC067930.4	0.407527	2.1374e-16	postive
TSC1	AL031600.1	0.470333	5.54386e-22	postive
CYLD	AL031600.1	0.418957	2.49994e-17	postive
MAP3K7	AL031600.1	0.409072	1.60677e-16	postive
CFLAR	AL031600.1	0.438454	5.29676e-19	postive
SIRT1	AL031600.1	0.40954	1.47345e-16	postive
ATRX	AL031600.1	0.428256	4.10313e-18	postive
RNF31	AL031600.1	0.460426	5.05502e-21	postive
TNFRSF21	LINC02041	0.417542	3.27541e-17	postive
KLF9	F11-AS1	0.407806	2.03008e-16	postive
EGFR	F11-AS1	0.420105	2.00606e-17	postive
DIABLO	AC067852.2	0.400716	7.38666e-16	postive
APP	LINC01619	0.570982	9.6769e-34	postive
CFLAR	AC096733.2	0.43563	9.40313e-19	postive
BCL2	AC096733.2	0.447874	7.51246e-20	postive
CASP8	TBC1D8-AS1	0.581615	3.12938e-35	postive
MAP3K7	TBC1D8-AS1	0.400569	7.58466e-16	postive
MLKL	PVT1	0.416866	3.72457e-17	postive
MYC	PVT1	0.417764	3.1394e-17	postive
BRAF	AC087071.2	0.40363	4.36049e-16	postive
PLK1	AC069234.5	0.436831	7.37142e-19	postive
TARDBP	AC069234.5	0.455478	1.48412e-20	postive
TARDBP	GHRLOS	0.478498	8.4901e-23	postive
DNMT1	AC008543.1	0.433462	1.45537e-18	postive
TRIM11	SREBF2-AS1	0.424227	9.0395e-18	postive
TRAF2	SREBF2-AS1	0.46262	3.11725e-21	postive
PLK1	SREBF2-AS1	0.481941	3.79104e-23	postive
SLC39A7	SREBF2-AS1	0.418319	2.82413e-17	postive
SPATA2	SREBF2-AS1	0.434227	1.24782e-18	postive
TARDBP	SREBF2-AS1	0.478524	8.43966e-23	postive
TRIM11	LINC02878	0.441603	2.77578e-19	postive
TRAF2	LINC02878	0.429765	3.04367e-18	postive
AXL	MACORIS	0.437625	6.27235e-19	postive
HDAC9	MACORIS	0.432844	1.6476e-18	postive
TSC1	AL513218.1	0.429522	3.1943e-18	postive
TARDBP	AL513218.1	0.459229	6.56994e-21	postive
SQSTM1	AL391427.1	0.493145	2.57761e-24	postive
TSC1	PAXBP1-AS1	0.448844	6.12192e-20	postive
MAPK8	PAXBP1-AS1	0.420994	1.69079e-17	postive
MAP3K7	PAXBP1-AS1	0.441892	2.61509e-19	postive
SIRT1	PAXBP1-AS1	0.402827	5.04448e-16	postive
RNF31	PAXBP1-AS1	0.433836	1.3501e-18	postive
TARDBP	LINC00339	0.500082	4.63996e-25	postive
MAPK8	SGMS1-AS1	0.449146	5.74384e-20	postive
SIRT1	SGMS1-AS1	0.433489	1.44751e-18	postive
TRIM11	AC034229.4	0.494432	1.88064e-24	postive
TARDBP	AC034229.4	0.40278	5.0882e-16	postive
DNMT1	AC090181.2	0.449009	5.91162e-20	postive
PLK1	AC090181.2	0.549823	6.24049e-31	postive
TARDBP	AC090181.2	0.488965	7.10937e-24	postive
PANX1	AC010538.1	0.450877	3.97867e-20	postive
FADD	AC090907.1	0.487063	1.12282e-23	postive
HDAC9	AC090907.1	0.452002	3.13052e-20	postive
TRIM11	AC024060.2	0.546002	1.91225e-30	postive
TRAF2	AC024060.2	0.438318	5.44645e-19	postive
DNMT1	AC106820.5	0.402102	5.75214e-16	postive
RNF31	AC106820.5	0.43544	9.77117e-19	postive
EGFR	AC106820.5	0.403353	4.58554e-16	postive
CASP8	AF117829.1	0.402432	5.41874e-16	postive
TARDBP	AF117829.1	0.41659	3.92517e-17	postive
TRIM11	NRAV	0.474546	2.11897e-22	postive
CASP8	NRAV	0.456946	1.08018e-20	postive
TRAF2	NRAV	0.47046	5.38734e-22	postive
USP22	NRAV	0.430957	2.40164e-18	postive
CFLAR	NRAV	0.453902	2.08417e-20	postive
PLK1	NRAV	0.504216	1.63867e-25	postive
SPATA2	NRAV	0.471065	4.69583e-22	postive
TARDBP	NRAV	0.46984	6.1992e-22	postive
APP	NRAV	0.460937	4.5177e-21	postive
TNFRSF21	NRAV	0.549065	7.80208e-31	postive
CASP8	MAP3K14-AS1	0.559907	3.03e-32	postive
IPMK	MAP3K14-AS1	0.402081	5.77455e-16	postive
CYLD	MAP3K14-AS1	0.443865	1.73768e-19	postive
MAP3K7	MAP3K14-AS1	0.425132	7.57697e-18	postive
CFLAR	MAP3K14-AS1	0.528612	2.6184e-28	postive
BCL2	MAP3K14-AS1	0.446655	9.70547e-20	postive
ATRX	MAP3K14-AS1	0.508179	5.96189e-26	postive
RNF31	MAP3K14-AS1	0.472775	3.18013e-22	postive
APP	MAP3K14-AS1	0.407695	2.07204e-16	postive
TNFRSF21	MAP3K14-AS1	0.468233	8.91062e-22	postive
ID1	LINC02593	0.400535	7.63089e-16	postive
BCL2	LINC02593	0.424153	9.16962e-18	postive
TSC1	AC010201.2	0.5263	4.92962e-28	postive
TRIM11	AC010201.2	0.486821	1.1897e-23	postive
TSC1	DNAJC9-AS1	0.456595	1.16562e-20	postive
TRIM11	DNAJC9-AS1	0.403445	4.50956e-16	postive
TRAF2	DNAJC9-AS1	0.415649	4.69158e-17	postive
HAT1	DNAJC9-AS1	0.408648	1.73788e-16	postive
PLK1	DNAJC9-AS1	0.504817	1.4069e-25	postive
TARDBP	DNAJC9-AS1	0.55802	5.37906e-32	postive
TSC1	AC090510.2	0.468563	8.27154e-22	postive
RNF31	AC090510.2	0.42999	2.91072e-18	postive
TNFRSF21	TGFB2-AS1	0.47855	8.38788e-23	postive
CFLAR	AC010547.2	0.447764	7.68848e-20	postive
ID1	AC010547.2	0.555488	1.15507e-31	postive
APP	AC010547.2	0.464977	1.84759e-21	postive
TNFRSF21	AC010547.2	0.545127	2.46616e-30	postive
TNF	AP003486.1	0.438244	5.52862e-19	postive
CFLAR	AP003486.1	0.571162	9.13986e-34	postive
ATRX	AP003486.1	0.440052	3.81941e-19	postive
RNF31	AP003486.1	0.456852	1.10249e-20	postive
TNFRSF21	AP003486.1	0.441293	2.95915e-19	postive
TNF	AL121772.3	0.401113	6.87755e-16	postive
TRIM11	AL121772.3	0.515613	8.63307e-27	postive
CFLAR	AL121772.3	0.408719	1.71547e-16	postive
PLK1	AL121772.3	0.413218	7.41862e-17	postive
SPATA2	AL121772.3	0.416686	3.85451e-17	postive
APP	AL121772.3	0.407287	2.23384e-16	postive
TNFRSF21	AL121772.3	0.43547	9.71224e-19	postive
DNMT1	MAP3K4-AS1	0.452858	2.60724e-20	postive
PLK1	MAP3K4-AS1	0.457542	9.49113e-21	postive
HDAC9	MAP3K4-AS1	0.548484	9.2568e-31	postive
TRIM11	AL355802.3	0.463002	2.86509e-21	postive
DIABLO	AC016888.1	0.410421	1.25108e-16	postive
RNF31	AC016888.1	0.460556	4.91292e-21	postive
TSC1	PKD1P6-NPIPP1	0.49471	1.75676e-24	postive
CASP8	PKD1P6-NPIPP1	0.434573	1.1638e-18	postive
MAP3K7	PKD1P6-NPIPP1	0.46011	5.41722e-21	postive
DNMT1	PKD1P6-NPIPP1	0.438472	5.27753e-19	postive
CFLAR	PKD1P6-NPIPP1	0.420542	1.8446e-17	postive
SPATA2	PKD1P6-NPIPP1	0.446462	1.01063e-19	postive
RNF31	PKD1P6-NPIPP1	0.442833	2.15245e-19	postive
TARDBP	PKD1P6-NPIPP1	0.437876	5.95956e-19	postive
DNMT1	AC115619.1	-0.403889	4.16015e-16	negative
PLK1	AC115619.1	-0.407107	2.30929e-16	negative
RNF31	AC115619.1	-0.405776	2.94812e-16	negative
GATA3	AC025171.5	0.411687	9.88032e-17	postive
TRIM11	TTC28-AS1	0.415142	5.16355e-17	postive
TSC1	AL606489.1	0.450039	4.7534e-20	postive
IPMK	AL606489.1	0.410792	1.16757e-16	postive
DNMT1	AL606489.1	0.530592	1.51676e-28	postive
PLK1	AL606489.1	0.484112	2.26904e-23	postive
ATRX	AL606489.1	0.414164	6.20938e-17	postive
SPATA2	AL606489.1	0.402481	5.37096e-16	postive
RNF31	AL606489.1	0.443006	2.07692e-19	postive
BCL2L11	AL606489.1	0.402852	5.02167e-16	postive
TSC1	AC010834.3	0.525099	6.83419e-28	postive
CASP8	AC010834.3	0.447074	8.88731e-20	postive
MAPK8	AC010834.3	0.501537	3.2223e-25	postive
IPMK	AC010834.3	0.470917	4.85639e-22	postive
MAP3K7	AC010834.3	0.440627	3.39378e-19	postive
DNMT1	AC010834.3	0.403393	4.55232e-16	postive
CFLAR	AC010834.3	0.543873	3.54678e-30	postive
BRAF	AC010834.3	0.4814	4.30558e-23	postive
SIRT1	AC010834.3	0.431625	2.10222e-18	postive
ATRX	AC010834.3	0.590404	1.66606e-36	postive
RNF31	AC010834.3	0.515613	8.63323e-27	postive
TNFRSF21	AC010834.3	0.473033	2.9975e-22	postive
FASLG	PTPRN2-AS1	0.451655	3.37118e-20	postive
MLKL	PTPRN2-AS1	0.411745	9.77459e-17	postive
TNFRSF1B	PTPRN2-AS1	0.49245	3.05442e-24	postive
AXL	PTPRN2-AS1	0.549656	6.55584e-31	postive
TSC1	AC022400.4	0.400428	7.7799e-16	postive
MAPK8	AC022400.4	0.47279	3.16905e-22	postive
CFLAR	AC022400.4	0.434618	1.15343e-18	postive
SIRT1	AC022400.4	0.47771	1.01979e-22	postive
TNF	AC008870.2	0.4715	4.25308e-22	postive
TRIM11	AC008870.2	0.470494	5.34566e-22	postive
CFLAR	AC008870.2	0.448377	6.75568e-20	postive
TARDBP	AC008870.2	0.409654	1.44247e-16	postive
TNFRSF21	AC008870.2	0.406849	2.42137e-16	postive
FASLG	TRBV11-2	0.613145	5.47112e-40	postive
ZBP1	TRBV11-2	0.680668	3.24198e-52	postive
CYLD	TRBV11-2	0.438843	4.89264e-19	postive
BCL2	TRBV11-2	0.469312	6.98641e-22	postive
FLT3	TRBV11-2	0.425356	7.25254e-18	postive
TRIM11	NDUFB2-AS1	0.434398	1.20576e-18	postive
SPATA2	NDUFB2-AS1	0.409266	1.55003e-16	postive
TARDBP	NDUFB2-AS1	0.402759	5.10725e-16	postive
TNFRSF21	NDUFB2-AS1	0.402168	5.68443e-16	postive
CDKN2A	LINC02870	0.460505	4.96777e-21	postive
TNFRSF21	AP002761.3	0.412179	9.0137e-17	postive
TNF	AC006480.2	0.528675	2.57318e-28	postive
CFLAR	AC006480.2	0.484162	2.24199e-23	postive
CFLAR	AC005696.1	0.42303	1.1407e-17	postive
DNMT1	ZNF674-AS1	0.430787	2.48434e-18	postive
HAT1	ZNF674-AS1	0.414576	5.74573e-17	postive
PLK1	ZNF674-AS1	0.423206	1.10238e-17	postive
TARDBP	ZNF674-AS1	0.410478	1.23788e-16	postive
FADD	AC124067.2	0.456478	1.19558e-20	postive
GATA3	AC124067.2	0.564177	8.15313e-33	postive
FAS	AC078993.1	0.505437	1.20173e-25	postive
PANX1	AC078993.1	0.555415	1.18077e-31	postive
TSC1	TRAF3IP2-AS1	0.508953	4.88682e-26	postive
MAPK8	TRAF3IP2-AS1	0.422041	1.38149e-17	postive
MAP3K7	TRAF3IP2-AS1	0.667297	1.54003e-49	postive
DIABLO	TRAF3IP2-AS1	0.43345	1.45895e-18	postive
DNMT1	TRAF3IP2-AS1	0.549985	5.95074e-31	postive
BRAF	TRAF3IP2-AS1	0.409517	1.47966e-16	postive
HAT1	TRAF3IP2-AS1	0.480827	4.92594e-23	postive
PLK1	TRAF3IP2-AS1	0.533955	5.95308e-29	postive
HDAC9	TRAF3IP2-AS1	0.42535	7.26051e-18	postive
TARDBP	TRAF3IP2-AS1	0.509676	4.05627e-26	postive
TSC1	AL359504.1	0.411867	9.55486e-17	postive
TARDBP	AL359504.1	0.495163	1.57137e-24	postive
CASP8	SBF2-AS1	0.443435	1.90024e-19	postive
CFLAR	SBF2-AS1	0.408516	1.78078e-16	postive
TNFRSF21	SBF2-AS1	0.442291	2.40806e-19	postive
AXL	HAND2-AS1	0.510058	3.6753e-26	postive
HDAC9	HAND2-AS1	0.432116	1.90598e-18	postive
TARDBP	AC011921.1	0.409112	1.5949e-16	postive
TSC1	PSPC1-AS2	0.437175	6.87344e-19	postive
TARDBP	PSPC1-AS2	0.407956	1.97482e-16	postive
MAP3K7	LINC01139	0.400962	7.06626e-16	postive
FADD	PDE2A-AS2	0.5486	8.94607e-31	postive
FASLG	PDE2A-AS2	0.742847	8.21044e-67	postive
RIPK3	PDE2A-AS2	0.460617	4.84722e-21	postive
ZBP1	PDE2A-AS2	0.661156	2.34929e-48	postive
TNFRSF1B	PDE2A-AS2	0.5316	1.14715e-28	postive
CYLD	PDE2A-AS2	0.458374	7.91886e-21	postive
AXL	PDE2A-AS2	0.760881	7.28207e-72	postive
GATA3	PDE2A-AS2	0.726321	1.53395e-62	postive
RNF31	AC133550.3	0.407322	2.21956e-16	postive
TSC1	KDM4A-AS1	0.462977	2.88102e-21	postive
MAP3K7	KDM4A-AS1	0.438149	5.63711e-19	postive
PLK1	KDM4A-AS1	0.476649	1.30428e-22	postive
TARDBP	KDM4A-AS1	0.511124	2.78859e-26	postive
IPMK	LINC02038	0.431748	2.05122e-18	postive
APP	AC090114.2	0.414158	6.21644e-17	postive
TNFRSF21	AC046143.1	0.409632	1.44858e-16	postive
DNMT1	AC008115.3	0.438017	5.7907e-19	postive
CFLAR	AC008115.3	0.414527	5.79884e-17	postive
FAS	AC008966.1	0.447829	7.584e-20	postive
PANX1	AC008966.1	0.453641	2.20423e-20	postive
AXL	AP000812.1	0.416259	4.17941e-17	postive
GATA3	C8orf31	0.44834	6.80897e-20	postive
TSC1	ZNF32-AS1	0.407094	2.31477e-16	postive
TNFRSF21	ZNF32-AS1	0.427895	4.40584e-18	postive
TSC1	AL513320.1	0.453557	2.24443e-20	postive
TRAF2	AL513320.1	0.406059	2.79915e-16	postive
TARDBP	AL513320.1	0.505627	1.14504e-25	postive
MAP3K7	MROCKI	0.478454	8.57732e-23	postive
CFLAR	AC138932.4	0.400614	7.52423e-16	postive
TARDBP	LINC00115	0.508304	5.77435e-26	postive
TARDBP	ZNF793-AS1	0.4014	6.53073e-16	postive
RIPK1	GMDS-DT	0.603091	2.05437e-38	postive
CFLAR	GMDS-DT	0.42627	6.06368e-18	postive
SIRT1	GMDS-DT	0.404327	3.84101e-16	postive
ATRX	GMDS-DT	0.410258	1.28959e-16	postive
SLC39A7	GMDS-DT	0.437404	6.56068e-19	postive
ZBP1	WAKMAR2	0.405477	3.11367e-16	postive
CYLD	WAKMAR2	0.448861	6.09926e-20	postive
MAP3K7	WAKMAR2	0.471514	4.23991e-22	postive
ATRX	WAKMAR2	0.401403	6.52667e-16	postive
LEF1	WAKMAR2	0.433471	1.45285e-18	postive
TSC1	AC013403.2	0.432804	1.6606e-18	postive
CDKN2A	AL451069.3	0.450258	4.53782e-20	postive
TSC1	AC087289.2	0.476718	1.28379e-22	postive
TRIM11	AC087289.2	0.420777	1.76285e-17	postive
TARDBP	AC087289.2	0.403451	4.50512e-16	postive
TRIM11	AC010969.2	0.462488	3.21007e-21	postive
TRAF2	AC010969.2	0.408521	1.77936e-16	postive
TSC1	AC092301.1	0.43724	6.78323e-19	postive
DNMT1	AC092301.1	0.415837	4.52724e-17	postive
TARDBP	AC092301.1	0.414247	6.11315e-17	postive
CFLAR	AC010245.2	0.408471	1.79572e-16	postive
TNFRSF21	AC010245.2	0.472374	3.48455e-22	postive
TSC1	AP001469.3	0.417343	3.40168e-17	postive
TRIM11	AP001469.3	0.456599	1.16455e-20	postive
TRIM11	MELTF-AS1	0.571401	8.47214e-34	postive
TRAF2	MELTF-AS1	0.476891	1.23327e-22	postive
DNMT1	MELTF-AS1	0.432978	1.60368e-18	postive
PLK1	MELTF-AS1	0.405479	3.1126e-16	postive
TARDBP	MELTF-AS1	0.436123	8.51012e-19	postive
TRIM11	MAPKAPK5-AS1	0.483096	2.88636e-23	postive
TRAF2	MAPKAPK5-AS1	0.501465	3.28102e-25	postive
TARDBP	MAPKAPK5-AS1	0.438375	5.38334e-19	postive
TSC1	AC002128.1	0.432975	1.6048e-18	postive
TSC1	EIF2AK3-DT	0.43709	6.99342e-19	postive
TSC1	AC037459.2	0.538777	1.5287e-29	postive
CASP8	AC037459.2	0.464239	2.17761e-21	postive
MAPK8	AC037459.2	0.40862	1.74707e-16	postive
MAP3K7	AC037459.2	0.443945	1.70923e-19	postive
DNMT1	AC037459.2	0.437199	6.84015e-19	postive
CFLAR	AC037459.2	0.565215	5.90871e-33	postive
BRAF	AC037459.2	0.439332	4.42675e-19	postive
ATRX	AC037459.2	0.501015	3.67299e-25	postive
RNF31	AC037459.2	0.548333	9.67517e-31	postive
TNFRSF21	AC037459.2	0.490409	5.01513e-24	postive
TSC1	AC124045.1	0.442796	2.16923e-19	postive
DNMT1	AC124045.1	0.502553	2.4949e-25	postive
PLK1	AC124045.1	0.414711	5.60112e-17	postive
MYCN	AC124045.1	0.445376	1.26851e-19	postive
SPATA2	AC124045.1	0.41941	2.29239e-17	postive
TARDBP	AC124045.1	0.41158	1.00798e-16	postive
CASP8	AC107959.3	0.491713	3.65424e-24	postive
ATRX	AC107959.3	0.408928	1.6504e-16	postive
TNFRSF21	AC107959.3	0.423868	9.69227e-18	postive
TRIM11	AC020907.4	0.400706	7.3996e-16	postive
HDAC9	AC020907.4	0.41509	5.21451e-17	postive
TSC1	AL928654.2	0.423426	1.05629e-17	postive
RNF31	AL928654.2	0.416224	4.20716e-17	postive
CFLAR	PAN3-AS1	0.4687	8.02093e-22	postive
TNFRSF21	PAN3-AS1	0.523847	9.5957e-28	postive
TRAF2	MYLK-AS1	0.422338	1.30429e-17	postive
MLKL	MKLN1-AS	0.453501	2.27167e-20	postive
CASP8	MKLN1-AS	0.511029	2.85845e-26	postive
SQSTM1	MKLN1-AS	0.43556	9.53579e-19	postive
TSC1	HM13-IT1	0.413211	7.42843e-17	postive
CASP8	HM13-IT1	0.408934	1.64855e-16	postive
CFLAR	HM13-IT1	0.433614	1.41154e-18	postive
RNF31	HM13-IT1	0.448413	6.70444e-20	postive
TNF	AC005104.1	0.414106	6.27843e-17	postive
TSC1	AC005104.1	0.50622	9.84598e-26	postive
CASP8	AC005104.1	0.488909	7.2056e-24	postive
MAP3K7	AC005104.1	0.422353	1.30046e-17	postive
CFLAR	AC005104.1	0.555497	1.15208e-31	postive
RNF31	AC005104.1	0.421712	1.47204e-17	postive
FASLG	HCP5	0.431063	2.35173e-18	postive
TLR3	HCP5	0.435807	9.07072e-19	postive
CYLD	HCP5	0.510524	3.25802e-26	postive
CFLAR	HCP5	0.400182	8.13125e-16	postive
TARDBP	AL355297.3	0.425652	6.84417e-18	postive
AXL	AC115522.1	0.452945	2.55866e-20	postive
CASP8	AP001372.2	0.43825	5.52267e-19	postive
MAP3K7	AP001372.2	0.407582	2.11579e-16	postive
TNFRSF21	AP001372.2	0.454582	1.80065e-20	postive
TSC1	AC022150.2	0.432976	1.60451e-18	postive
CFLAR	AC022150.2	0.448775	6.21152e-20	postive
BRAF	AC022150.2	0.405099	3.3364e-16	postive
ATRX	AC022150.2	0.470376	5.48986e-22	postive
RNF31	AC022150.2	0.430872	2.44285e-18	postive
APP	AC022150.2	0.511082	2.8192e-26	postive
TNFRSF21	AC022150.2	0.430003	2.90333e-18	postive
TSC1	ZNF528-AS1	0.453269	2.38739e-20	postive
TRIM11	ZNF528-AS1	0.402785	5.0834e-16	postive
APP	ZNF528-AS1	0.421283	1.59926e-17	postive
TRAF2	AL137127.1	0.455915	1.35055e-20	postive
CDKN2A	AL137127.1	0.428642	3.80127e-18	postive
TARDBP	AL137127.1	0.454589	1.79799e-20	postive
FASLG	PSMB8-AS1	0.5053	1.24445e-25	postive
MLKL	PSMB8-AS1	0.404801	3.52313e-16	postive
ZBP1	PSMB8-AS1	0.51	3.73011e-26	postive
TNFRSF1B	PSMB8-AS1	0.421872	1.42727e-17	postive
CYLD	PSMB8-AS1	0.455373	1.51827e-20	postive
CD40	PSMB8-AS1	0.412789	8.04079e-17	postive
TRIM11	HNRNPD-DT	0.449717	5.08949e-20	postive
TRAF2	HNRNPD-DT	0.428835	3.65927e-18	postive
TARDBP	HNRNPD-DT	0.460059	5.47882e-21	postive
TSC1	AC127024.5	0.542152	5.82618e-30	postive
TRIM11	AC127024.5	0.653103	7.60227e-47	postive
TRAF2	AC127024.5	0.526665	4.46223e-28	postive
DNMT1	AC127024.5	0.404027	4.05652e-16	postive
PLK1	AC127024.5	0.425235	7.42477e-18	postive
SPATA2	AC127024.5	0.459286	6.48903e-21	postive
TARDBP	AC127024.5	0.487235	1.07755e-23	postive
OTULIN	AC004943.2	0.453122	2.46372e-20	postive
MAP3K7	AC004943.2	0.431982	1.95769e-18	postive
DIABLO	AC004943.2	0.419024	2.46803e-17	postive
PLK1	AC004943.2	0.420972	1.69792e-17	postive
TARDBP	AC004943.2	0.455808	1.38196e-20	postive
TNF	AC027796.4	0.45978	5.82341e-21	postive
FAS	AC005165.1	0.483508	2.61794e-23	postive
TSC1	LINC00665	0.482463	3.35209e-23	postive
TRIM11	LINC00665	0.43434	1.21977e-18	postive
MAP3K7	LINC00665	0.411381	1.04617e-16	postive
SPATA2	LINC00665	0.465948	1.48771e-21	postive
TARDBP	LINC00665	0.44968	5.12905e-20	postive
TSC1	AC016737.1	0.464941	1.86254e-21	postive
MYCN	AC016737.1	0.429171	3.42412e-18	postive
TRIM11	AC107982.3	0.449535	5.28913e-20	postive
MAPK8	MID1IP1-AS1	0.466502	1.31438e-21	postive
BRAF	MID1IP1-AS1	0.463354	2.65004e-21	postive
SIRT1	MID1IP1-AS1	0.402929	4.95221e-16	postive
ATRX	MID1IP1-AS1	0.484883	1.88917e-23	postive
RNF31	MID1IP1-AS1	0.40862	1.74688e-16	postive
TNF	AC087477.4	0.472771	3.18243e-22	postive
TNFRSF21	AC087477.4	0.425622	6.88418e-18	postive
TSC1	Z98884.2	0.414629	5.68847e-17	postive
MAP3K7	Z98884.2	0.419732	2.1551e-17	postive
CFLAR	Z98884.2	0.402807	5.06363e-16	postive
FASLG	AC004585.1	0.732361	4.58647e-64	postive
RIPK3	AC004585.1	0.456287	1.24592e-20	postive
ZBP1	AC004585.1	0.851806	1.71004e-106	postive
TNFRSF1B	AC004585.1	0.418193	2.89295e-17	postive
CYLD	AC004585.1	0.45521	1.57258e-20	postive
AXL	AC004585.1	0.416565	3.9437e-17	postive
BCL2	AC004585.1	0.466704	1.2561e-21	postive
FLT3	AC004585.1	0.422173	1.34662e-17	postive
GATA3	AC004585.1	0.538318	1.74149e-29	postive
TSC1	AC092614.1	0.436786	7.43905e-19	postive
CASP8	AC092614.1	0.484545	2.04739e-23	postive
MAPK8	AC092614.1	0.428624	3.81527e-18	postive
MAP3K7	AC092614.1	0.477567	1.05439e-22	postive
CFLAR	AC092614.1	0.486964	1.1498e-23	postive
BRAF	AC092614.1	0.553022	2.41695e-31	postive
ATRX	AC092614.1	0.558858	4.17045e-32	postive
RNF31	AC092614.1	0.446458	1.01154e-19	postive
TSC1	AC004908.2	0.401874	5.99434e-16	postive
CFLAR	AC004908.2	0.405452	3.12786e-16	postive
TARDBP	AC004908.2	0.447206	8.64426e-20	postive
FASLG	AC022182.2	0.514479	1.1627e-26	postive
ZBP1	AC022182.2	0.626711	3.32384e-42	postive
BCL2	AC022182.2	0.41201	9.30266e-17	postive
AXL	AC008759.3	0.456002	1.32544e-20	postive
TSC1	AC010761.3	0.401092	6.90348e-16	postive
CASP8	AC010761.3	0.467365	1.08309e-21	postive
CFLAR	AC010761.3	0.504814	1.40817e-25	postive
ATRX	AC010761.3	0.435591	9.47637e-19	postive
RNF31	AC010761.3	0.454499	1.83291e-20	postive
TSC1	N4BP2L2-IT2	0.472386	3.47508e-22	postive
CFLAR	N4BP2L2-IT2	0.510995	2.88376e-26	postive
TNFRSF21	N4BP2L2-IT2	0.415752	4.60105e-17	postive
MAP3K7	LINC00648	0.451178	3.73166e-20	postive
TARDBP	LINC00648	0.439559	4.2254e-19	postive
TRIM11	AC055822.1	0.485982	1.45405e-23	postive
TRAF2	AC055822.1	0.41725	3.46246e-17	postive
FADD	L3MBTL2-AS1	0.410125	1.3219e-16	postive
HDAC9	L3MBTL2-AS1	0.425179	7.50709e-18	postive
TSC1	AC073046.1	0.421244	1.61118e-17	postive
CASP8	AC073046.1	0.436035	8.66315e-19	postive
MAPK8	AC073046.1	0.482278	3.50092e-23	postive
IPMK	AC073046.1	0.456381	1.2209e-20	postive
CFLAR	AC073046.1	0.513659	1.44116e-26	postive
BRAF	AC073046.1	0.515496	8.90298e-27	postive
SIRT1	AC073046.1	0.496517	1.12535e-24	postive
ATRX	AC073046.1	0.628238	1.84204e-42	postive
RNF31	AC073046.1	0.553637	2.01176e-31	postive
BCL2L11	AC073046.1	0.410268	1.28708e-16	postive
IPMK	AC107021.2	0.452923	2.57086e-20	postive
TSC1	AC109460.1	0.428783	3.69734e-18	postive
TRIM11	TMED2-DT	0.486554	1.26825e-23	postive
TNF	TRAPPC12-AS1	0.454483	1.83939e-20	postive
CASP8	TRAPPC12-AS1	0.424419	8.7066e-18	postive
CFLAR	TRAPPC12-AS1	0.566046	4.56265e-33	postive
ATRX	TRAPPC12-AS1	0.453983	2.04813e-20	postive
RNF31	TRAPPC12-AS1	0.411643	9.96208e-17	postive
APP	TRAPPC12-AS1	0.421258	1.60699e-17	postive
TNFRSF21	TRAPPC12-AS1	0.54151	7.0048e-30	postive
FASLG	AC145098.1	0.578649	8.25256e-35	postive
MLKL	AC145098.1	0.4584	7.87355e-21	postive
RIPK3	AC145098.1	0.549067	7.79742e-31	postive
ZBP1	AC145098.1	0.627386	2.56195e-42	postive
TNFRSF1B	AC145098.1	0.442206	2.45105e-19	postive
CYLD	AC145098.1	0.569694	1.45381e-33	postive
MAP3K7	AC145098.1	0.410171	1.31047e-16	postive
DNMT1	AC145098.1	0.437338	6.64897e-19	postive
AXL	AC145098.1	0.569903	1.36095e-33	postive
BCL2	AC145098.1	0.585214	9.51792e-36	postive
GATA3	AC145098.1	0.472764	3.18803e-22	postive
HDAC9	AC145098.1	0.497213	9.47482e-25	postive
TSC1	AL161729.4	0.472136	3.67922e-22	postive
TRAF2	AL161729.4	0.501293	3.42542e-25	postive
PLK1	AL161729.4	0.434716	1.13077e-18	postive
TARDBP	AL161729.4	0.503349	2.04099e-25	postive
TSC1	AC006305.1	0.448438	6.6693e-20	postive
MAP3K7	AC006305.1	0.541011	8.08159e-30	postive
PLK1	AC006305.1	0.431157	2.30801e-18	postive
TARDBP	AC006305.1	0.486283	1.35315e-23	postive
PLK1	JMJD1C-AS1	0.414275	6.08077e-17	postive
PANX1	LINC01132	0.465132	1.78483e-21	postive
FADD	LINC01943	0.404464	3.74647e-16	postive
FASLG	LINC01943	0.618804	6.70891e-41	postive
MLKL	LINC01943	0.416779	3.78679e-17	postive
ZBP1	LINC01943	0.585307	9.22597e-36	postive
TNFRSF1B	LINC01943	0.478418	8.6501e-23	postive
AXL	LINC01943	0.547266	1.32235e-30	postive
GATA3	LINC01943	0.499109	5.91506e-25	postive
MLKL	LINC00265	0.460024	5.52073e-21	postive
RIPK3	LINC00265	0.415545	4.78453e-17	postive
TSC1	LINC00265	0.459015	6.88503e-21	postive
CASP8	LINC00265	0.535036	4.3975e-29	postive
MAP3K7	LINC00265	0.520919	2.1101e-27	postive
DNMT1	LINC00265	0.447145	8.756e-20	postive
CFLAR	LINC00265	0.51999	2.70559e-27	postive
BCL2	LINC00265	0.461569	3.93095e-21	postive
ATRX	LINC00265	0.450258	4.53803e-20	postive
RNF31	LINC00265	0.454147	1.97716e-20	postive
HDAC9	LINC00265	0.501971	2.88891e-25	postive
APP	LINC00265	0.403616	4.37206e-16	postive
TNFRSF21	LINC00265	0.562642	1.30995e-32	postive
FADD	PICSAR	0.508329	5.73704e-26	postive
AXL	PICSAR	0.507161	7.74068e-26	postive
GATA3	PICSAR	0.503881	1.78374e-25	postive
TSC1	AC012467.2	0.497166	9.58613e-25	postive
DNMT1	AC012467.2	0.456359	1.22665e-20	postive
TARDBP	AC012467.2	0.428478	3.92713e-18	postive
HDAC9	AC108463.2	0.413046	7.6614e-17	postive
TNFRSF21	AC108463.2	0.429112	3.46396e-18	postive
CFLAR	AC245041.2	0.431016	2.37364e-18	postive
BCL2	AC245041.2	0.464184	2.20417e-21	postive
APP	AC245041.2	0.47829	8.91181e-23	postive
TNFRSF21	AC245041.2	0.657888	9.75714e-48	postive
TNF	AC107464.2	0.596503	2.06328e-37	postive
TARDBP	AC090517.2	0.419977	2.05589e-17	postive
TRIM11	LINC01311	0.416529	3.97122e-17	postive
TRAF2	LINC01311	0.443292	1.95709e-19	postive
TRAF2	AC073896.4	0.452536	2.793e-20	postive
TRIM11	CBR3-AS1	0.415341	4.9734e-17	postive
APP	CBR3-AS1	0.442747	2.19141e-19	postive
TSC1	AC090739.1	0.407871	2.00596e-16	postive
CFLAR	AC090739.1	0.414097	6.28855e-17	postive
TSC1	KANSL1L-AS1	0.563869	8.96836e-33	postive
TRIM11	KANSL1L-AS1	0.469435	6.79481e-22	postive
CASP8	KANSL1L-AS1	0.503728	1.85443e-25	postive
MAP3K7	KANSL1L-AS1	0.432388	1.80503e-18	postive
CFLAR	KANSL1L-AS1	0.547265	1.32289e-30	postive
BRAF	KANSL1L-AS1	0.417018	3.6183e-17	postive
SPATA2	KANSL1L-AS1	0.418716	2.61784e-17	postive
RIPK3	AC015922.2	0.416063	4.33761e-17	postive
AXL	AC015922.2	0.434263	1.23879e-18	postive
HDAC9	AC015922.2	0.510509	3.27014e-26	postive
TNFRSF21	AC015922.2	0.410369	1.26319e-16	postive
TSC1	AL513550.1	0.437708	6.16712e-19	postive
MAP3K7	AL513550.1	0.5397	1.17544e-29	postive
DIABLO	AL513550.1	0.424622	8.36948e-18	postive
BRAF	AL513550.1	0.43025	2.76454e-18	postive
MAPK8	AC024075.1	0.473778	2.52763e-22	postive
CFLAR	AC024075.1	0.421091	1.65927e-17	postive
BRAF	AC024075.1	0.461249	4.2187e-21	postive
SIRT1	AC024075.1	0.425682	6.80371e-18	postive
ATRX	AC024075.1	0.519023	3.50109e-27	postive
RNF31	AC024075.1	0.570507	1.12461e-33	postive
EGFR	AC024075.1	0.412271	8.85946e-17	postive
FADD	AC109479.1	0.652298	1.06992e-46	postive
FASLG	AC109479.1	0.417918	3.04902e-17	postive
AXL	AC109479.1	0.652785	8.70034e-47	postive
GATA3	AC109479.1	0.67736	1.53591e-51	postive
TRIM11	AC127024.6	0.437629	6.26741e-19	postive
TRAF2	AC127024.6	0.401295	6.65561e-16	postive
TRIM11	LINC01011	0.452462	2.8374e-20	postive
CASP8	LINC01011	0.428394	3.99253e-18	postive
CFLAR	LINC01011	0.494584	1.81202e-24	postive
BCL2	LINC01011	0.43642	8.01284e-19	postive
HDAC9	LINC01011	0.413653	6.83654e-17	postive
APP	LINC01011	0.424415	8.7132e-18	postive
TNFRSF21	LINC01011	0.535754	3.59379e-29	postive
TSC1	AC048382.2	0.416506	3.98798e-17	postive
MAPK8	AC048382.2	0.414334	6.01353e-17	postive
CFLAR	AC012313.5	0.413313	7.28781e-17	postive
ATRX	AC012313.5	0.461405	4.07549e-21	postive
APP	AC012313.5	0.409856	1.38948e-16	postive
MAPK8	LINC01521	0.412779	8.05494e-17	postive
CFLAR	LINC01521	0.449791	5.00983e-20	postive
BRAF	LINC01521	0.434966	1.07513e-18	postive
ATRX	LINC01521	0.48646	1.2972e-23	postive
RNF31	LINC01521	0.534134	5.6622e-29	postive
APP	LINC01521	0.408135	1.91069e-16	postive
TSC1	LINC00909	0.452825	2.62551e-20	postive
CASP8	LINC00909	0.451555	3.44408e-20	postive
MAP3K7	LINC00909	0.466121	1.43137e-21	postive
DNMT1	LINC00909	0.50031	4.38269e-25	postive
CFLAR	LINC00909	0.528855	2.44896e-28	postive
PLK1	LINC00909	0.429423	3.25739e-18	postive
RNF31	LINC00909	0.485379	1.67886e-23	postive
TARDBP	LINC00909	0.527222	3.83193e-28	postive
TRIM11	LINC01176	0.421873	1.42705e-17	postive
FASLG	LINC01857	0.537189	2.39746e-29	postive
RIPK3	LINC01857	0.466278	1.38199e-21	postive
ZBP1	LINC01857	0.738762	1.00048e-65	postive
CYLD	LINC01857	0.444729	1.4517e-19	postive
BCL2	LINC01857	0.529687	1.94748e-28	postive
FLT3	LINC01857	0.451584	3.42263e-20	postive
PANX1	HEXA-AS1	0.411076	1.1074e-16	postive
MAP3K7	LINC00654	0.411243	1.0734e-16	postive
DIABLO	AC131009.1	0.410842	1.15669e-16	postive
DIABLO	AC115618.1	0.404765	3.54597e-16	postive
CYLD	AL118506.1	0.419531	2.23957e-17	postive
DIABLO	AL118506.1	0.432575	1.7388e-18	postive
CFLAR	AL118506.1	0.449061	5.84794e-20	postive
BRAF	AL118506.1	0.405158	3.30062e-16	postive
SIRT1	AL118506.1	0.419573	2.22179e-17	postive
ATRX	AL118506.1	0.499479	5.39314e-25	postive
RNF31	AL118506.1	0.559479	3.4515e-32	postive
CASP8	AC004596.1	0.463285	2.69062e-21	postive
CFLAR	AC004596.1	0.49208	3.34256e-24	postive
ATRX	AC004596.1	0.476461	1.36227e-22	postive
RNF31	AC004596.1	0.467848	9.71824e-22	postive
BCL2L11	AC004596.1	0.50466	1.46432e-25	postive
TNFRSF21	AC004596.1	0.40999	1.35542e-16	postive
TSC1	AL159169.2	0.510407	3.35815e-26	postive
MAP3K7	AL159169.2	0.461505	3.98681e-21	postive
HDAC9	AL159169.2	0.413766	6.69288e-17	postive
TARDBP	AL159169.2	0.429269	3.35796e-18	postive
TSC1	MED8-AS1	0.49845	6.97013e-25	postive
CASP8	MED8-AS1	0.407988	1.96341e-16	postive
MAP3K7	MED8-AS1	0.490719	4.65237e-24	postive
DNMT1	MED8-AS1	0.420079	2.01597e-17	postive
TARDBP	MED8-AS1	0.472331	3.51932e-22	postive
FASLG	LINC01679	0.457602	9.36682e-21	postive
RIPK3	LINC01679	0.40968	1.43563e-16	postive
ZBP1	LINC01679	0.539177	1.36426e-29	postive
TNFRSF1B	LINC01679	0.519208	3.33242e-27	postive
CYLD	LINC01679	0.415647	4.69369e-17	postive
AXL	LINC01679	0.628369	1.75061e-42	postive
BCL2	LINC01679	0.487137	1.10301e-23	postive
GATA3	LINC01679	0.434823	1.10657e-18	postive
TRIM11	MUC20-OT1	0.409441	1.50078e-16	postive
TSC1	AC125257.1	0.570385	1.16901e-33	postive
TRIM11	AC125257.1	0.498064	7.67102e-25	postive
MAP3K7	AC125257.1	0.422353	1.30049e-17	postive
BRAF	AC125257.1	0.421032	1.67845e-17	postive
SPATA2	AC125257.1	0.476309	1.41109e-22	postive
TARDBP	AC125257.1	0.458081	8.44031e-21	postive
LEF1	RASAL2-AS1	0.456311	1.23965e-20	postive
MAPK8	AC005332.6	0.433618	1.4104e-18	postive
CASP8	ALMS1-IT1	0.434796	1.11275e-18	postive
DIABLO	ALMS1-IT1	0.404895	3.46308e-16	postive
PLK1	ALMS1-IT1	0.401675	6.21437e-16	postive
MAPK8	HCG15	0.42105	1.67261e-17	postive
MAP3K7	HCG15	0.43649	7.89995e-19	postive
RNF31	HCG15	0.422831	1.18549e-17	postive
CASP8	ABALON	0.456797	1.11556e-20	postive
USP22	ABALON	0.42425	8.99844e-18	postive
CFLAR	ABALON	0.575749	2.11006e-34	postive
BCL2	ABALON	0.496176	1.22445e-24	postive
ATRX	ABALON	0.548482	9.26029e-31	postive
RNF31	ABALON	0.472649	3.27251e-22	postive
BCL2L11	ABALON	0.463199	2.74288e-21	postive
APP	ABALON	0.549044	7.85147e-31	postive
TNFRSF21	ABALON	0.569799	1.40657e-33	postive
KLF9	AC079061.1	0.418495	2.73074e-17	postive
MLKL	CHROMR	0.40887	1.66811e-16	postive
RIPK3	CHROMR	0.418031	2.98354e-17	postive
CASP8	CHROMR	0.428952	3.5755e-18	postive
CYLD	CHROMR	0.42428	8.94656e-18	postive
MAP3K7	CHROMR	0.49747	8.88922e-25	postive
DNMT1	CHROMR	0.439132	4.61185e-19	postive
AXL	CHROMR	0.446445	1.01427e-19	postive
HAT1	CHROMR	0.420178	1.97827e-17	postive
PLK1	CHROMR	0.400129	8.20977e-16	postive
HDAC9	CHROMR	0.533864	6.10686e-29	postive
TARDBP	CHROMR	0.440463	3.50999e-19	postive
TSC1	AL132989.1	0.425539	6.99707e-18	postive
CASP8	AL132989.1	0.448221	6.98252e-20	postive
CFLAR	AL132989.1	0.600375	5.35205e-38	postive
SIRT1	AL132989.1	0.45802	8.55348e-21	postive
ATRX	AL132989.1	0.441551	2.80544e-19	postive
RNF31	AL132989.1	0.53725	2.35681e-29	postive
PANX1	LINC01484	0.402195	5.65621e-16	postive
CFLAR	AC136475.2	0.41594	4.43997e-17	postive
TNFSF10	RN7SL832P	0.402332	5.51826e-16	postive
TSC1	TMEM147-AS1	0.507454	7.18077e-26	postive
SPATA2	TMEM147-AS1	0.408189	1.89186e-16	postive
TARDBP	TMEM147-AS1	0.426071	6.30476e-18	postive
PANX1	AC010531.5	0.477268	1.12999e-22	postive
TSC1	AL442125.2	0.406225	2.71488e-16	postive
MAP3K7	AL442125.2	0.405514	3.09256e-16	postive
DNMT1	AL442125.2	0.469179	7.19873e-22	postive
KLF9	AC069294.1	0.479384	6.90585e-23	postive
PANX1	DSCAS	0.40204	5.8173e-16	postive
TRIM11	AC005261.3	0.411561	1.01167e-16	postive
TNF	KIF1C-AS1	0.452352	2.90521e-20	postive
ZBP1	KIF1C-AS1	0.488991	7.06406e-24	postive
CFLAR	TMEM9B-AS1	0.408684	1.7264e-16	postive
TRAF2	DDX11-AS1	0.524041	9.10534e-28	postive
MAP3K7	DDX11-AS1	0.436421	8.00987e-19	postive
DNMT1	DDX11-AS1	0.546283	1.76208e-30	postive
CDKN2A	DDX11-AS1	0.577195	1.32263e-34	postive
HAT1	DDX11-AS1	0.450405	4.39814e-20	postive
PLK1	DDX11-AS1	0.612462	7.02928e-40	postive
TARDBP	DDX11-AS1	0.559348	3.59291e-32	postive
FASLG	AC012645.3	0.659775	4.29645e-48	postive
RIPK3	AC012645.3	0.504597	1.48775e-25	postive
ZBP1	AC012645.3	0.803152	1.1001e-85	postive
TNFRSF1B	AC012645.3	0.423264	1.09004e-17	postive
CYLD	AC012645.3	0.509522	4.22064e-26	postive
AXL	AC012645.3	0.417997	3.00327e-17	postive
BCL2	AC012645.3	0.526361	4.84873e-28	postive
FLT3	AC012645.3	0.445419	1.25699e-19	postive
GATA3	AC012645.3	0.4141	6.28492e-17	postive
HDAC9	AC012645.3	0.476475	1.35784e-22	postive
FADD	LINC01094	0.478003	9.52792e-23	postive
FASLG	LINC01094	0.40061	7.52882e-16	postive
MLKL	LINC01094	0.440586	3.42266e-19	postive
CYLD	LINC01094	0.420251	1.95072e-17	postive
DNMT1	LINC01094	0.418959	2.49894e-17	postive
AXL	LINC01094	0.564028	8.53856e-33	postive
PLK1	LINC01094	0.483462	2.64674e-23	postive
HDAC9	LINC01094	0.490547	4.85036e-24	postive
TSC1	AC093788.1	0.445507	1.23422e-19	postive
TRIM11	AC093788.1	0.408959	1.64078e-16	postive
TARDBP	AC093788.1	0.434888	1.09226e-18	postive
TSC1	AL590652.1	0.417546	3.27263e-17	postive
CFLAR	ACBD3-AS1	0.437122	6.94832e-19	postive
TSC1	AC008969.1	0.481345	4.36152e-23	postive
DNMT1	AC008969.1	0.40072	7.38172e-16	postive
CFLAR	AC008969.1	0.452213	2.9926e-20	postive
ATRX	AC008969.1	0.412363	8.70845e-17	postive
RNF31	AC008969.1	0.456521	1.18456e-20	postive
TARDBP	AC008969.1	0.40489	3.46653e-16	postive
TSC1	ARHGEF2-AS2	0.413178	7.47482e-17	postive
TRIM11	ARHGEF2-AS2	0.521215	1.94957e-27	postive
TRAF2	ARHGEF2-AS2	0.462072	3.51834e-21	postive
PLK1	ARHGEF2-AS2	0.411772	9.72473e-17	postive
SPATA2	ARHGEF2-AS2	0.419205	2.38405e-17	postive
TARDBP	ARHGEF2-AS2	0.439131	4.61231e-19	postive
TNFRSF21	ARHGEF2-AS2	0.531719	1.10999e-28	postive
MLKL	Z98257.1	0.422324	1.30792e-17	postive
TNFSF10	AP005057.1	0.451863	3.22444e-20	postive
TNF	AC092118.2	0.492616	2.933e-24	postive
CFLAR	AC092118.2	0.41045	1.24431e-16	postive
TNFRSF21	AC092118.2	0.448787	6.19657e-20	postive
TRAF2	AL139286.1	0.42936	3.29817e-18	postive
PLK1	AL139286.1	0.405831	2.91836e-16	postive
TARDBP	AL139286.1	0.478077	9.36365e-23	postive
TSC1	AC106037.2	0.436935	7.21692e-19	postive
CFLAR	AC106037.2	0.499477	5.39698e-25	postive
BRAF	AC106037.2	0.433963	1.3161e-18	postive
ATRX	AC106037.2	0.426449	5.85428e-18	postive
BCL2L11	AC106037.2	0.5183	4.243e-27	postive
APP	AC106037.2	0.445639	1.2007e-19	postive
TRIM11	GUSBP11	0.459654	5.98692e-21	postive
TRIM11	AC013468.1	0.479607	6.55463e-23	postive
TRIM11	NOP14-AS1	0.489723	5.92118e-24	postive
CFLAR	NOP14-AS1	0.403199	4.71592e-16	postive
FASLG	AC021188.1	0.550278	5.45634e-31	postive
RIPK3	AC021188.1	0.427513	4.74967e-18	postive
ZBP1	AC021188.1	0.567042	3.34404e-33	postive
TNFRSF1B	AC021188.1	0.408008	1.95597e-16	postive
AXL	AC021188.1	0.545443	2.24997e-30	postive
BCL2	AC021188.1	0.497804	8.18381e-25	postive
HDAC9	AC021188.1	0.543815	3.6065e-30	postive
RNF31	AC100778.2	0.431152	2.31007e-18	postive
TSC1	AL050341.2	0.476317	1.40851e-22	postive
MAP3K7	AL050341.2	0.463033	2.8452e-21	postive
PLK1	AL050341.2	0.411666	9.92007e-17	postive
TARDBP	AL050341.2	0.517012	5.96806e-27	postive
TSC1	AL592166.1	0.424774	8.12456e-18	postive
TRIM11	AL592166.1	0.449496	5.33307e-20	postive
TRAF2	AL592166.1	0.413608	6.89462e-17	postive
TARDBP	AL592166.1	0.470518	5.31692e-22	postive
TSC1	PRKCZ-AS1	0.435975	8.76892e-19	postive
MAP3K7	PRKCZ-AS1	0.447222	8.6158e-20	postive
TARDBP	PRKCZ-AS1	0.435322	1.00053e-18	postive
FASLG	AC015819.1	0.620908	3.0419e-41	postive
RIPK3	AC015819.1	0.45602	1.32022e-20	postive
ZBP1	AC015819.1	0.773408	1.20503e-75	postive
TNFRSF1B	AC015819.1	0.414083	6.30539e-17	postive
CYLD	AC015819.1	0.428225	4.12828e-18	postive
AXL	AC015819.1	0.40151	6.40136e-16	postive
BCL2	AC015819.1	0.504198	1.64619e-25	postive
FLT3	AC015819.1	0.421116	1.65136e-17	postive
GATA3	AC015819.1	0.408613	1.74911e-16	postive
HDAC9	AC015819.1	0.402257	5.59319e-16	postive
SIRT1	FMR1-IT1	0.460533	4.93746e-21	postive
FADD	AC011451.1	0.486055	1.42906e-23	postive
FASLG	AC011451.1	0.400504	7.67409e-16	postive
MAPK8	AC011451.1	0.409295	1.54179e-16	postive
DNMT1	AC011451.1	0.494764	1.73346e-24	postive
AXL	AC011451.1	0.478215	9.06871e-23	postive
GATA3	AC011451.1	0.466306	1.37333e-21	postive
ATRX	AC011451.1	0.401064	6.93818e-16	postive
RNF31	AC011451.1	0.412266	8.86834e-17	postive
TARDBP	AC011451.1	0.432694	1.69759e-18	postive
TSC1	AC008124.1	0.428195	4.1526e-18	postive
CASP8	AC008124.1	0.411535	1.01662e-16	postive
CFLAR	AC008124.1	0.544635	2.84505e-30	postive
RNF31	AC008124.1	0.406109	2.77357e-16	postive
APP	AC008124.1	0.404574	3.67171e-16	postive
MAP3K7	LINC01224	0.441373	2.91043e-19	postive
DNMT1	LINC01224	0.459336	6.41835e-21	postive
HAT1	LINC01224	0.446964	9.09556e-20	postive
PLK1	LINC01224	0.448723	6.28069e-20	postive
TARDBP	LINC01224	0.451827	3.24979e-20	postive
TNF	AC109449.1	0.455499	1.47762e-20	postive
TRIM11	AC109449.1	0.443608	1.83307e-19	postive
TSC1	ZNF337-AS1	0.44943	5.40839e-20	postive
DNMT1	AC097534.1	0.462291	3.35269e-21	postive
RNF31	AC097534.1	0.435861	8.97369e-19	postive
TSC1	AL161891.1	0.467324	1.09308e-21	postive
MAPK8	AL161891.1	0.448833	6.13552e-20	postive
MAP3K7	AL161891.1	0.421055	1.67094e-17	postive
DIABLO	AL161891.1	0.401893	5.97357e-16	postive
DNMT1	AL161891.1	0.411788	9.69698e-17	postive
BRAF	AL161891.1	0.435949	8.81375e-19	postive
SIRT1	AL161891.1	0.461497	3.99432e-21	postive
FADD	AP000487.1	0.540046	1.06481e-29	postive
FASLG	LINC02446	0.756265	1.57475e-70	postive
RIPK3	LINC02446	0.410814	1.16284e-16	postive
ZBP1	LINC02446	0.718021	1.63963e-60	postive
TNFRSF1B	LINC02446	0.480757	5.00777e-23	postive
CYLD	LINC02446	0.420766	1.7667e-17	postive
TNF	AC008764.8	0.485379	1.67903e-23	postive
TSC1	AC008764.8	0.428513	3.90011e-18	postive
TRIM11	AC008764.8	0.489078	6.91766e-24	postive
CASP8	AC008764.8	0.457239	1.01363e-20	postive
CFLAR	AC008764.8	0.493283	2.49222e-24	postive
TNFRSF21	AC008764.8	0.482459	3.35517e-23	postive
MAP3K7	CLCA4-AS1	0.430176	2.80548e-18	postive
AXL	CLCA4-AS1	0.404102	4.00183e-16	postive
HDAC9	CLCA4-AS1	0.506607	8.91792e-26	postive
TARDBP	CLCA4-AS1	0.44201	2.55228e-19	postive
TRAF2	AC026401.3	0.565022	6.27409e-33	postive
DNMT1	AC026401.3	0.40623	2.71282e-16	postive
CDKN2A	AC026401.3	0.61101	1.19451e-39	postive
PLK1	AC026401.3	0.688425	7.78993e-54	postive
TARDBP	AC026401.3	0.625938	4.47596e-42	postive
TSC1	SUV39H2-DT	0.419311	2.336e-17	postive
CFLAR	AL022157.1	0.426147	6.21197e-18	postive
TRAF2	SNHG7	0.530405	1.59755e-28	postive
TSC1	AL031282.2	0.403059	4.83697e-16	postive
CASP8	AL031282.2	0.478621	8.25161e-23	postive
CFLAR	AL031282.2	0.521716	1.70413e-27	postive
ATRX	AL031282.2	0.495527	1.43682e-24	postive
RNF31	AL031282.2	0.454687	1.76022e-20	postive
KLF9	TAT-AS1	0.434564	1.16596e-18	postive
LEF1	DLGAP1-AS2	0.458827	7.17378e-21	postive
TSC1	AL033384.2	0.435842	9.00787e-19	postive
TRIM11	AL033384.2	0.421176	1.63251e-17	postive
TNFRSF21	AL033384.2	0.483105	2.88008e-23	postive
TSC1	AL596202.1	0.459926	5.64049e-21	postive
MAP3K7	AL596202.1	0.468728	7.97004e-22	postive
TRIM11	AC027271.1	0.456265	1.25209e-20	postive
FAS	AC138356.1	0.434416	1.20138e-18	postive
CASP8	AF131215.5	0.439405	4.36062e-19	postive
CFLAR	AF131215.5	0.58501	1.01863e-35	postive
BCL2	AF131215.5	0.532274	9.51487e-29	postive
FLT3	AF131215.5	0.405455	3.12618e-16	postive
APP	AF131215.5	0.430853	2.4518e-18	postive
TNFRSF21	AF131215.5	0.710089	1.22102e-58	postive
TNF	AC073575.2	0.489551	6.1717e-24	postive
TSC1	AC073575.2	0.506768	8.55882e-26	postive
TRIM11	AC073575.2	0.502697	2.40613e-25	postive
CASP8	AC073575.2	0.461967	3.60101e-21	postive
CFLAR	AC073575.2	0.46638	1.35067e-21	postive
TSC1	WAC-AS1	0.468083	9.21655e-22	postive
TRIM11	WAC-AS1	0.484334	2.15257e-23	postive
CASP8	WAC-AS1	0.401969	5.89246e-16	postive
CFLAR	WAC-AS1	0.438752	4.98374e-19	postive
SPATA2	WAC-AS1	0.472035	3.76489e-22	postive
TNFRSF21	WAC-AS1	0.475125	1.8545e-22	postive
TSC1	AC093227.1	0.552443	2.87231e-31	postive
MAPK8	AC093227.1	0.580434	4.60925e-35	postive
IPMK	AC093227.1	0.412602	8.32762e-17	postive
MAP3K7	AC093227.1	0.478438	8.6105e-23	postive
DNMT1	AC093227.1	0.424707	8.23109e-18	postive
BRAF	AC093227.1	0.491634	3.72536e-24	postive
SIRT1	AC093227.1	0.526729	4.3856e-28	postive
ATRX	AC093227.1	0.476153	1.46302e-22	postive
SPATA2	AC093227.1	0.410494	1.2341e-16	postive
RNF31	AC093227.1	0.421608	1.50195e-17	postive
TARDBP	AC093227.1	0.442724	2.20161e-19	postive
TNF	LINC01106	0.48442	2.10882e-23	postive
TRIM11	LINC01106	0.436376	8.08341e-19	postive
CASP8	LINC01106	0.400592	7.5539e-16	postive
CFLAR	LINC01106	0.569895	1.36457e-33	postive
APP	LINC01106	0.496831	1.0415e-24	postive
TNFRSF21	LINC01106	0.659147	5.64874e-48	postive
TRIM11	H1-10-AS1	0.441366	2.9148e-19	postive
AXL	HOXB-AS1	0.40145	6.47109e-16	postive
MAP3K7	LINC02100	0.406196	2.72974e-16	postive
PLK1	LINC02100	0.456798	1.11552e-20	postive
TSC1	AC126118.1	0.406189	2.73322e-16	postive
TRIM11	AC126118.1	0.539578	1.21714e-29	postive
TSC1	AC005519.1	0.439083	4.65766e-19	postive
MAPK8	AC005519.1	0.417536	3.27906e-17	postive
RNF31	AC005519.1	0.4854	1.67059e-23	postive
TRIM11	AC245884.8	0.419559	2.22775e-17	postive
APP	AC103974.1	0.522115	1.5311e-27	postive
KLF9	AL122035.2	0.464834	1.90755e-21	postive
TSC1	AC132872.3	0.504731	1.43814e-25	postive
MAP3K7	AC132872.3	0.429492	3.21324e-18	postive
PANX1	AC026765.3	0.411312	1.05966e-16	postive
TSC1	AP002449.1	0.413764	6.69476e-17	postive
MAPK8	AP002449.1	0.464675	1.97604e-21	postive
IPMK	AP002449.1	0.485805	1.51686e-23	postive
MAP3K7	AP002449.1	0.446207	1.066e-19	postive
DNMT1	AP002449.1	0.42894	3.58409e-18	postive
BRAF	AP002449.1	0.469978	6.008e-22	postive
TRIM11	BAIAP2-DT	0.404076	4.02042e-16	postive
CFLAR	AC138028.6	0.419652	2.18817e-17	postive
APP	AC138028.6	0.435859	8.97686e-19	postive
TNFRSF21	AC138028.6	0.57663	1.58777e-34	postive
SIRT1	AC063965.2	0.401129	6.85788e-16	postive
APP	AC093620.1	0.476095	1.48271e-22	postive
TNFRSF21	AC093620.1	0.43897	4.76666e-19	postive
TSC1	LINC01748	0.433157	1.5472e-18	postive
TSC1	AC137932.3	0.51026	3.48779e-26	postive
MAP3K7	AC137932.3	0.430584	2.58662e-18	postive
RIPK1	HCG18	0.452317	2.92688e-20	postive
TSC1	HCG18	0.491414	3.93016e-24	postive
TRIM11	HCG18	0.512928	1.74451e-26	postive
CASP8	HCG18	0.446394	1.02502e-19	postive
USP22	HCG18	0.40805	1.94088e-16	postive
MAP3K7	HCG18	0.43948	4.29472e-19	postive
DNMT1	HCG18	0.444821	1.42409e-19	postive
CFLAR	HCG18	0.512977	1.72223e-26	postive
BRAF	HCG18	0.544082	3.3388e-30	postive
HAT1	HCG18	0.443881	1.73179e-19	postive
PLK1	HCG18	0.44334	1.9378e-19	postive
ATRX	HCG18	0.473037	2.99475e-22	postive
SLC39A7	HCG18	0.541057	7.97697e-30	postive
SPATA2	HCG18	0.463008	2.86123e-21	postive
RNF31	HCG18	0.445261	1.29924e-19	postive
TARDBP	HCG18	0.498656	6.6221e-25	postive
TNFRSF21	HCG18	0.514517	1.15125e-26	postive
CASP8	AC016747.1	0.44456	1.50371e-19	postive
CFLAR	AC127521.1	0.515694	8.45101e-27	postive
ID1	AC127521.1	0.454943	1.66585e-20	postive
BCL2	AC127521.1	0.567034	3.35251e-33	postive
APP	AC127521.1	0.583144	1.89021e-35	postive
TNFRSF21	AC127521.1	0.493607	2.30217e-24	postive
TSC1	AC073254.1	0.439707	4.09945e-19	postive
CASP8	AC073254.1	0.459737	5.87932e-21	postive
USP22	AC073254.1	0.448709	6.29912e-20	postive
CFLAR	AC073254.1	0.517469	5.28926e-27	postive
BRAF	AC073254.1	0.419057	2.45235e-17	postive
ATRX	AC073254.1	0.405572	3.0599e-16	postive
RNF31	AC073254.1	0.445946	1.12601e-19	postive
TRIM11	AP001160.4	0.401286	6.66581e-16	postive
TSC1	LINC02035	0.494808	1.71461e-24	postive
TRIM11	LINC02035	0.409988	1.35596e-16	postive
CASP8	LINC02035	0.499837	4.93306e-25	postive
CFLAR	LINC02035	0.669947	4.65689e-50	postive
BCL2	LINC02035	0.486706	1.223e-23	postive
ATRX	LINC02035	0.515216	9.58366e-27	postive
RNF31	LINC02035	0.473176	2.9013e-22	postive
APP	LINC02035	0.513476	1.51177e-26	postive
TNFRSF21	LINC02035	0.713935	1.53824e-59	postive
CASP8	MRPS9-AS1	0.41555	4.78006e-17	postive
CFLAR	MRPS9-AS1	0.520834	2.1589e-27	postive
TNFRSF21	MRPS9-AS1	0.524683	7.65299e-28	postive
BRAF	AC004830.2	0.426038	6.3461e-18	postive
BCL2	AC104794.5	0.447745	7.71785e-20	postive
APP	AC104794.5	0.440655	3.37423e-19	postive
MAPK8	C1orf220	0.403103	4.79887e-16	postive
RNF31	C1orf220	0.434958	1.07704e-18	postive
TSC1	ZNF775-AS1	0.438436	5.31677e-19	postive
SPATA2	ZNF775-AS1	0.421015	1.6839e-17	postive
TRIM11	NUTM2B-AS1	0.480409	5.43304e-23	postive
MAPK8	NUTM2B-AS1	0.45784	8.89457e-21	postive
TNFRSF21	NUTM2B-AS1	0.43908	4.66073e-19	postive
TRIM11	U47924.3	0.547136	1.37364e-30	postive
TRIM11	AP001062.1	0.430504	2.6281e-18	postive
TRIM11	AC005332.3	0.409926	1.37149e-16	postive
PANX1	AL356310.1	0.526051	5.27591e-28	postive
TRIM11	AL035071.1	0.438136	5.65199e-19	postive
TRAF2	AL035071.1	0.485957	1.4626e-23	postive
SPATA2	AL035071.1	0.436166	8.43475e-19	postive
TARDBP	AL035071.1	0.450756	4.08227e-20	postive
TSC1	AC004076.2	0.475423	1.73134e-22	postive
TRIM11	AC004076.2	0.56479	6.74232e-33	postive
CFLAR	AC004076.2	0.429068	3.49476e-18	postive
SPATA2	AC004076.2	0.429798	3.02371e-18	postive
TNFRSF21	AC004076.2	0.470857	4.9221e-22	postive
TSC1	AC096586.2	0.46963	6.50099e-22	postive
CFLAR	AC096586.2	0.482639	3.21531e-23	postive
TNFRSF21	AC096586.2	0.41347	7.07529e-17	postive
TARDBP	AC095057.3	0.423664	1.00844e-17	postive
MAP3K7	AL354892.2	0.41875	2.60099e-17	postive
ZBP1	AC090948.3	0.401041	6.96742e-16	postive
TSC1	NFYC-AS1	0.447435	8.23831e-20	postive
CASP8	NFYC-AS1	0.5083	5.78059e-26	postive
CFLAR	NFYC-AS1	0.561611	1.79835e-32	postive
BRAF	NFYC-AS1	0.434503	1.18034e-18	postive
SIRT1	NFYC-AS1	0.411345	1.05334e-16	postive
ATRX	NFYC-AS1	0.421762	1.45801e-17	postive
RNF31	NFYC-AS1	0.52127	1.92077e-27	postive
TRAF2	AP003390.1	0.470994	4.77154e-22	postive
TNF	AC060766.6	0.478635	8.22341e-23	postive
CASP8	AC060766.6	0.408324	1.84513e-16	postive
CFLAR	AC060766.6	0.451181	3.72914e-20	postive
BCL2	AC060766.6	0.429675	3.09865e-18	postive
ATRX	AC060766.6	0.405198	3.27659e-16	postive
APP	AC060766.6	0.407647	2.09079e-16	postive
TNFRSF21	AC060766.6	0.482386	3.41341e-23	postive
TSC1	AL355574.1	0.400472	7.71902e-16	postive
TRAF2	AL355574.1	0.437855	5.98559e-19	postive
TARDBP	AL355574.1	0.410803	1.16511e-16	postive
TSC1	AL080317.2	0.511529	2.51076e-26	postive
TRIM11	AL080317.2	0.436588	7.74431e-19	postive
MAP3K7	AL080317.2	0.494868	1.6899e-24	postive
FASLG	AL365361.1	0.600393	5.3188e-38	postive
RIPK3	AL365361.1	0.478092	9.3318e-23	postive
ZBP1	AL365361.1	0.820293	2.73539e-92	postive
CYLD	AL365361.1	0.568354	2.21691e-33	postive
BCL2	AL365361.1	0.609449	2.1062e-39	postive
FLT3	AL365361.1	0.48845	8.04865e-24	postive
BACH2	AL365361.1	0.468617	8.17277e-22	postive
TNF	AL645608.7	0.412392	8.66115e-17	postive
CFLAR	AL645608.7	0.464009	2.29173e-21	postive
APP	AL645608.7	0.463674	2.4686e-21	postive
TNFRSF21	AL645608.7	0.457962	8.66088e-21	postive
SIRT3	LBX2-AS1	0.452503	2.81276e-20	postive
PANX1	LBX2-AS1	0.441617	2.76802e-19	postive
CFLAR	AC009506.1	0.419306	2.33841e-17	postive
TRIM11	AC145423.1	0.437715	6.15804e-19	postive
TSC1	AL031714.1	0.567667	2.74988e-33	postive
CASP8	AL031714.1	0.458172	8.27388e-21	postive
MAP3K7	AL031714.1	0.554429	1.58732e-31	postive
DNMT1	AL031714.1	0.468286	8.80515e-22	postive
CFLAR	AL031714.1	0.536951	2.56416e-29	postive
BRAF	AL031714.1	0.411899	9.49835e-17	postive
SIRT1	AL031714.1	0.415301	5.01067e-17	postive
ATRX	AL031714.1	0.434108	1.27814e-18	postive
RNF31	AL031714.1	0.476326	1.40558e-22	postive
TARDBP	AL031714.1	0.440575	3.43015e-19	postive
TSC1	LINC01876	0.410202	1.30293e-16	postive
CASP8	LINC01876	0.40265	5.20901e-16	postive
CFLAR	LINC01876	0.413479	7.064e-17	postive
TNF	AC116407.2	0.462611	3.12362e-21	postive
MAPK8	AC027237.2	0.438084	5.71179e-19	postive
IPMK	AC027237.2	0.427961	4.34878e-18	postive
TSC1	AC048341.1	0.479107	7.36665e-23	postive
TRIM11	AC048341.1	0.40549	3.10655e-16	postive
CASP8	AC048341.1	0.400917	7.12479e-16	postive
CFLAR	AC048341.1	0.523934	9.37276e-28	postive
TNFRSF21	AC048341.1	0.472224	3.60653e-22	postive
TSC1	AC010789.1	0.42136	1.5757e-17	postive
MAP3K7	AC010789.1	0.420533	1.84762e-17	postive
PLK1	AC010789.1	0.440237	3.67712e-19	postive
TSC1	AC055855.1	0.436085	8.57537e-19	postive
CASP8	AC055855.1	0.467075	1.15595e-21	postive
CFLAR	AC055855.1	0.535695	3.65431e-29	postive
TSC1	AL356481.1	0.552017	3.26006e-31	postive
TRIM11	AL356481.1	0.433607	1.41366e-18	postive
TRAF2	AL356481.1	0.502683	2.41453e-25	postive
MAP3K7	AL356481.1	0.444499	1.52289e-19	postive
PLK1	AL356481.1	0.486011	1.44413e-23	postive
SPATA2	AL356481.1	0.4948	1.71826e-24	postive
TARDBP	AL356481.1	0.487296	1.06176e-23	postive
TNFRSF21	AL356481.1	0.449741	5.06402e-20	postive
HAT1	AC007405.3	0.440593	3.41745e-19	postive
TNF	AL031186.1	0.436717	7.54405e-19	postive
TSC1	AL031186.1	0.425011	7.75794e-18	postive
TRIM11	AL031186.1	0.496801	1.04913e-24	postive
DNMT1	AL031186.1	0.406082	2.78734e-16	postive
PLK1	AL031186.1	0.407975	1.96804e-16	postive
TARDBP	AL031186.1	0.435244	1.01647e-18	postive
TRIM11	AC107214.2	0.425055	7.69101e-18	postive
RIPK1	EBLN3P	0.40619	2.73259e-16	postive
TLR3	EBLN3P	0.44262	2.24962e-19	postive
TSC1	EBLN3P	0.522912	1.23527e-27	postive
CASP8	EBLN3P	0.468794	7.85282e-22	postive
MAPK8	EBLN3P	0.51698	6.01899e-27	postive
IPMK	EBLN3P	0.464925	1.86943e-21	postive
CYLD	EBLN3P	0.545685	2.09746e-30	postive
MAP3K7	EBLN3P	0.417387	3.37305e-17	postive
CFLAR	EBLN3P	0.581551	3.19586e-35	postive
BRAF	EBLN3P	0.520958	2.08843e-27	postive
SIRT1	EBLN3P	0.538313	1.74374e-29	postive
ATRX	EBLN3P	0.66075	2.80602e-48	postive
RNF31	EBLN3P	0.590529	1.59695e-36	postive
DDX58	EBLN3P	0.431749	2.05101e-18	postive
TSC1	LINC00894	0.450032	4.76091e-20	postive
SIRT1	LINC00894	0.434223	1.24903e-18	postive
TRIM11	SNHG32	0.452571	2.77237e-20	postive
SLC39A7	SNHG32	0.488815	7.37057e-24	postive
SIRT1	AP000692.1	0.407395	2.19005e-16	postive
RNF31	AP000692.1	0.400083	8.2777e-16	postive
TRIM11	BX322562.1	0.4109	1.14428e-16	postive
CASP8	AC000123.1	0.449497	5.33209e-20	postive
BRAF	AC000123.1	0.445458	1.24676e-19	postive
TRIM11	AL117379.1	0.522392	1.42083e-27	postive
TRAF2	AL117379.1	0.41367	6.81402e-17	postive
FADD	LINC00862	0.513524	1.49311e-26	postive
AXL	LINC00862	0.488721	7.53888e-24	postive
GATA3	LINC00862	0.524258	8.58636e-28	postive
BCL2	LINC00924	0.469383	6.87432e-22	postive
TRIM11	AP001453.2	0.452299	2.93817e-20	postive
CFLAR	AP001453.2	0.413998	6.40674e-17	postive
APP	AP001453.2	0.432526	1.75569e-18	postive
TNFRSF21	AP001453.2	0.57153	8.13083e-34	postive
TSC1	LINC01355	0.500187	4.51941e-25	postive
MAP3K7	LINC01355	0.449585	5.23347e-20	postive
TARDBP	LINC01355	0.460077	5.45699e-21	postive
CFLAR	ALG13-AS1	0.47322	2.87182e-22	postive
ATRX	ALG13-AS1	0.402968	4.91792e-16	postive
TSC1	AC021851.1	0.520808	2.17366e-27	postive
TRIM11	AC021851.1	0.40465	3.62118e-16	postive
TRAF2	AC021851.1	0.400365	7.8678e-16	postive
TARDBP	AC021851.1	0.526924	4.15777e-28	postive
OTULIN	AC025171.2	0.461414	4.06808e-21	postive
MAPK8	REPIN1-AS1	0.412184	9.00489e-17	postive
DIABLO	REPIN1-AS1	0.40038	7.84742e-16	postive
BRAF	REPIN1-AS1	0.491555	3.79725e-24	postive
RNF31	REPIN1-AS1	0.442216	2.44577e-19	postive
PANX1	AL163953.1	0.422084	1.3699e-17	postive
LEF1	AL163953.1	0.528483	2.71277e-28	postive
CFLAR	AL513327.1	0.430833	2.46154e-18	postive
TRIM11	AC010487.1	0.499751	5.03926e-25	postive
APP	AC010487.1	0.440989	3.15035e-19	postive
CFLAR	AL031709.1	0.411076	1.10743e-16	postive
RNF31	AL031709.1	0.411882	9.52817e-17	postive
FADD	AC026369.2	0.46411	2.24091e-21	postive
AXL	AC026369.2	0.415142	5.16407e-17	postive
GATA3	AC026369.2	0.531336	1.23429e-28	postive
CFLAR	PCBP1-AS1	0.473624	2.61839e-22	postive
TRIM11	ZNF529-AS1	0.448839	6.12891e-20	postive
TRAF2	ZNF529-AS1	0.464786	1.92822e-21	postive
TARDBP	ZNF529-AS1	0.484855	1.90197e-23	postive
BCL2L11	AC133644.1	0.536474	2.9342e-29	postive
TSC1	AC245060.2	0.453373	2.33468e-20	postive
MAPK8	AC245060.2	0.43482	1.10732e-18	postive
IPMK	AC245060.2	0.424719	8.21281e-18	postive
MAP3K7	AC245060.2	0.448452	6.65003e-20	postive
DNMT1	AC245060.2	0.413621	6.87728e-17	postive
CFLAR	AC245060.2	0.41555	4.78029e-17	postive
BRAF	AC245060.2	0.473281	2.83256e-22	postive
SIRT1	AC245060.2	0.414949	5.35484e-17	postive
ATRX	AC245060.2	0.474264	2.2608e-22	postive
RNF31	AC245060.2	0.518853	3.66318e-27	postive
BCL2L11	ITGB1-DT	0.578118	9.80607e-35	postive
TSC1	C3orf35	0.447487	8.14908e-20	postive
TSC1	AC107375.1	0.462459	3.23037e-21	postive
TNF	ADAMTSL4-AS2	0.407523	2.13888e-16	postive
CFLAR	ADAMTSL4-AS2	0.487956	9.06276e-24	postive
USP22	AC124312.3	0.499833	4.93714e-25	postive
ATRX	AC124312.3	0.411141	1.09411e-16	postive
TNFRSF21	AC124312.3	0.40493	3.44114e-16	postive
MAP3K7	AL355297.2	0.400495	7.68698e-16	postive
TSC1	AC074117.1	0.489165	6.77386e-24	postive
MAP3K7	AC074117.1	0.434031	1.2981e-18	postive
DIABLO	AC074117.1	0.414148	6.22845e-17	postive
BRAF	AC074117.1	0.421603	1.50345e-17	postive
CASP8	MCCC1-AS1	0.432584	1.73547e-18	postive
CFLAR	MCCC1-AS1	0.611242	1.09762e-39	postive
APP	MCCC1-AS1	0.435295	1.00612e-18	postive
TNFRSF21	MCCC1-AS1	0.505502	1.18226e-25	postive
SIRT1	AC074135.1	0.40078	7.30261e-16	postive
FADD	LINC00294	0.466099	1.4385e-21	postive
TSC1	LINC00294	0.454734	1.74257e-20	postive
CASP8	LINC00294	0.406213	2.72128e-16	postive
MAPK8	LINC00294	0.405313	3.2088e-16	postive
MAP3K7	LINC00294	0.425381	7.21709e-18	postive
DNMT1	LINC00294	0.509635	4.09936e-26	postive
BRAF	LINC00294	0.407723	2.06168e-16	postive
HAT1	LINC00294	0.424137	9.19876e-18	postive
PLK1	LINC00294	0.476046	1.49955e-22	postive
ATRX	LINC00294	0.418008	2.99679e-17	postive
HDAC9	LINC00294	0.419213	2.38026e-17	postive
TARDBP	LINC00294	0.452755	2.66519e-20	postive
CASP8	EIF3J-DT	0.469609	6.5321e-22	postive
CFLAR	EIF3J-DT	0.613499	4.80489e-40	postive
APP	EIF3J-DT	0.402436	5.41525e-16	postive
TNFRSF21	EIF3J-DT	0.593717	5.38664e-37	postive
AXL	DNM3OS	0.553782	1.92645e-31	postive
BCL2	DNM3OS	0.457967	8.65275e-21	postive
HDAC9	DNM3OS	0.582564	2.28954e-35	postive
TNF	MRPS30-DT	0.457407	9.77396e-21	postive
CASP8	MRPS30-DT	0.430244	2.76767e-18	postive
CFLAR	MRPS30-DT	0.448333	6.81921e-20	postive
TNFRSF21	MRPS30-DT	0.488881	7.25368e-24	postive
TSC1	AC002553.1	0.410275	1.28546e-16	postive
CFLAR	AC002553.1	0.424468	8.62431e-18	postive
TLR3	FP671120.4	0.433652	1.40099e-18	postive
TRIM11	AC087500.1	0.42814	4.19765e-18	postive
TRIM11	AL133410.1	0.525391	6.31411e-28	postive
TRAF2	AL133410.1	0.534919	4.54441e-29	postive
TARDBP	AL133410.1	0.503766	1.83661e-25	postive
MAP3K7	AC068756.1	0.436848	7.34539e-19	postive
PLK1	AC068756.1	0.45043	4.3746e-20	postive
TARDBP	AC068756.1	0.409479	1.49012e-16	postive
CD40	LINC02328	0.435315	1.00199e-18	postive
MAP3K7	TMEM30A-DT	0.466543	1.30244e-21	postive
TARDBP	AL357140.2	0.402588	5.26842e-16	postive
TNF	AC091185.1	0.506234	9.80908e-26	postive
CFLAR	AC091185.1	0.55327	2.24456e-31	postive
ATRX	AC091185.1	0.421279	1.6004e-17	postive
RNF31	AC091185.1	0.409251	1.55459e-16	postive
TNFRSF21	AC091185.1	0.472798	3.16338e-22	postive
CFLAR	AC025917.1	0.475693	1.62691e-22	postive
SIRT1	AC025917.1	0.510787	3.0432e-26	postive
RNF31	AC025917.1	0.447591	7.97349e-20	postive
TSC1	AC010319.4	0.442186	2.461e-19	postive
MAP3K7	AC010319.4	0.403568	4.41018e-16	postive
DNMT1	AC010319.4	0.475916	1.54515e-22	postive
SPATA2	AC010319.4	0.433753	1.37261e-18	postive
MLKL	SNHG12	0.403726	4.28491e-16	postive
TRIM11	SNHG12	0.485298	1.71144e-23	postive
TRAF2	SNHG12	0.500007	4.72734e-25	postive
PLK1	SNHG12	0.429147	3.44055e-18	postive
TARDBP	SNHG12	0.519052	3.4738e-27	postive
TRIM11	AL078644.1	0.436562	7.78534e-19	postive
DNMT1	AL078644.1	0.514614	1.12225e-26	postive
HAT1	AL078644.1	0.410281	1.28394e-16	postive
PLK1	AL078644.1	0.475437	1.72565e-22	postive
SPATA2	AL078644.1	0.425065	7.67629e-18	postive
TARDBP	AL078644.1	0.450431	4.37424e-20	postive
EGFR	CERNA1	0.414025	6.37398e-17	postive
TRIM11	LINC01836	0.414262	6.09595e-17	postive
CFLAR	LINC01836	0.483531	2.60418e-23	postive
APP	LINC01836	0.503809	1.81685e-25	postive
TNFRSF21	LINC01836	0.510443	3.32652e-26	postive
TRAF2	AL355987.4	0.407472	2.15912e-16	postive
APP	TTC39A-AS1	0.49216	3.27795e-24	postive
TNFRSF21	TTC39A-AS1	0.415097	5.20799e-17	postive
TRIM11	GPRC5D-AS1	0.42556	6.96842e-18	postive
TNFRSF21	GPRC5D-AS1	0.41651	3.98507e-17	postive
CASP8	ADNP-AS1	0.415611	4.72517e-17	postive
MAP3K7	ADNP-AS1	0.438374	5.38392e-19	postive
CFLAR	ADNP-AS1	0.423555	1.03005e-17	postive
SPATA2	ADNP-AS1	0.432066	1.92509e-18	postive
TARDBP	ADNP-AS1	0.471183	4.57096e-22	postive
TSC1	AP003392.1	0.416946	3.6682e-17	postive
CASP8	AP003392.1	0.459192	6.62379e-21	postive
MAPK8	AP003392.1	0.428429	3.96466e-18	postive
CFLAR	AP003392.1	0.533089	7.58125e-29	postive
BRAF	AP003392.1	0.410758	1.17495e-16	postive
SIRT1	AP003392.1	0.408884	1.66381e-16	postive
ATRX	AP003392.1	0.494371	1.9092e-24	postive
RNF31	AP003392.1	0.51406	1.29775e-26	postive
CASP8	TTC23L-AS1	0.422298	1.31434e-17	postive
CFLAR	TTC23L-AS1	0.408466	1.79728e-16	postive
TNFRSF21	TTC23L-AS1	0.440369	3.57851e-19	postive
TRIM11	AC005005.3	0.40029	7.97494e-16	postive
TSC1	AL008729.1	0.547612	1.19532e-30	postive
MAP3K7	AL008729.1	0.422677	1.2214e-17	postive
PLK1	AL008729.1	0.422889	1.17217e-17	postive
SPATA2	AL008729.1	0.449241	5.62872e-20	postive
TARDBP	AL008729.1	0.428541	3.87841e-18	postive
FADD	LOXL1-AS1	0.719529	7.10357e-61	postive
FASLG	LOXL1-AS1	0.455882	1.36016e-20	postive
AXL	LOXL1-AS1	0.570967	9.72225e-34	postive
PLK1	LOXL1-AS1	0.440026	3.84005e-19	postive
GATA3	LOXL1-AS1	0.552437	2.8776e-31	postive
HDAC9	LOXL1-AS1	0.52214	1.52051e-27	postive
ATRX	AC115618.2	0.458423	7.83375e-21	postive
RNF31	AC115618.2	0.426109	6.25771e-18	postive
TSC1	ZNF32-AS2	0.538286	1.75745e-29	postive
TRIM11	ZNF32-AS2	0.434605	1.15644e-18	postive
CASP8	ZNF32-AS2	0.46705	1.16246e-21	postive
MAPK8	ZNF32-AS2	0.542826	4.79891e-30	postive
IPMK	ZNF32-AS2	0.413613	6.88753e-17	postive
MAP3K7	ZNF32-AS2	0.4516	3.41096e-20	postive
DNMT1	ZNF32-AS2	0.47104	4.72213e-22	postive
CFLAR	ZNF32-AS2	0.536018	3.33658e-29	postive
BRAF	ZNF32-AS2	0.452735	2.67641e-20	postive
SIRT1	ZNF32-AS2	0.453214	2.4155e-20	postive
ATRX	ZNF32-AS2	0.502002	2.8664e-25	postive
SPATA2	ZNF32-AS2	0.449647	5.16497e-20	postive
RNF31	ZNF32-AS2	0.441242	2.9904e-19	postive
APP	ZNF32-AS2	0.417185	3.50536e-17	postive
TNFRSF21	ZNF32-AS2	0.461277	4.1922e-21	postive
CFLAR	MAP4K3-DT	0.422593	1.24148e-17	postive
APP	MAP4K3-DT	0.443637	1.82212e-19	postive
TNFRSF21	MAP4K3-DT	0.400535	7.63199e-16	postive
TRIM11	ASB16-AS1	0.447816	7.60377e-20	postive
DNMT1	ASB16-AS1	0.439455	4.31657e-19	postive
TRIM11	AC092171.4	0.484453	2.09255e-23	postive
TRAF2	AC092171.4	0.407019	2.34687e-16	postive
TNFRSF21	AC092171.4	0.401076	6.92356e-16	postive
TNF	AL390719.2	0.484392	2.12291e-23	postive
TRIM11	AL390719.2	0.516088	7.61666e-27	postive
CFLAR	AL390719.2	0.466781	1.23472e-21	postive
TNFRSF21	AL390719.2	0.524598	7.83111e-28	postive
TSC1	WASHC5-AS1	0.447786	7.65266e-20	postive
HAT1	G2E3-AS1	0.435319	1.00116e-18	postive
TSC1	AC005332.5	0.455889	1.35823e-20	postive
TRIM11	AC005332.5	0.484929	1.86884e-23	postive
SPATA2	AC005332.5	0.474358	2.21256e-22	postive
TSC1	AC068790.5	0.453287	2.37817e-20	postive
TNF	SNHG4	0.407691	2.07365e-16	postive
TRIM11	SNHG4	0.431039	2.36259e-18	postive
CASP8	SNHG4	0.509622	4.1123e-26	postive
CFLAR	SNHG4	0.412172	9.02475e-17	postive
HSPA4	SNHG4	0.421523	1.52668e-17	postive
[truncated: 1,392 more rows]

## Sheet: Appendix 2
necroptosis-associated lncRNA	conMean	treatMean	logFC	pValue	fdr
AL031670.1	0.074069	0.176517	1.25287	1.7799e-05	2.23766e-05
AL035461.2	0.370123	2.05954	2.47625	6.51711e-20	5.02078e-19
AC004540.2	1.7493	0.567111	-1.62507	8.07708e-20	6.10389e-19
AC026369.3	0.501004	0.127119	-1.97865	2.65164e-14	7.95492e-14
AC138230.1	0.110696	0.265343	1.26126	1.91245e-10	3.68338e-10
AL662791.1	0.127445	0.421657	1.72619	6.04172e-06	7.90514e-06
AL354836.1	0.4877	1.49624	1.61728	2.75143e-15	9.32966e-15
LYRM4-AS1	0.336933	0.836039	1.31111	3.17912e-14	9.41999e-14
AL591895.1	2.80341	10.1594	1.85756	3.08564e-21	3.33873e-20
MANEA-DT	0.0547201	0.124948	1.19119	4.31218e-07	6.15204e-07
AL683813.1	0.0755353	0.208366	1.4639	7.46434e-15	2.38019e-14
AL606834.2	0.248644	0.546938	1.1373	3.85291e-11	8.11893e-11
AC004846.2	0.0622291	0.166329	1.41838	8.24572e-08	1.23302e-07
AC022211.2	0.0720385	0.32649	2.1802	8.63132e-19	4.97722e-18
AC092809.4	0.0323948	0.13426	2.05119	2.41078e-15	8.20347e-15
AC092802.2	0.0630933	0.133277	1.07887	4.09466e-07	5.85907e-07
AC011476.3	0.0787609	0.212551	1.43225	5.13242e-08	7.85775e-08
AC016866.1	0.0478799	0.151407	1.66094	0.00207905	0.00225719
AL050309.1	0.0568575	0.130886	1.20288	0.000103755	0.000122446
AC139887.2	0.213462	0.679314	1.6701	3.8591e-20	3.09693e-19
LINC00893	0.0644909	0.275799	2.09645	3.46211e-19	2.29932e-18
AC008549.1	23.3809	11.3131	-1.04734	3.87525e-14	1.13431e-13
C2orf49-DT	0.100781	0.287774	1.51372	1.78015e-19	1.28893e-18
AP001107.4	0.0380518	0.174733	2.19912	2.16572e-11	4.64496e-11
AC012254.1	0.0726592	0.175839	1.27504	0.00177268	0.00193328
AL049539.1	0.0196183	0.113586	2.53351	5.1074e-10	9.47674e-10
AC009237.15	0.246232	0.665483	1.43438	5.70816e-12	1.31192e-11
MALAT1	2.15759	6.15218	1.51167	1.03942e-15	3.65313e-15
SNHG1	1.24386	6.04175	2.28014	4.46995e-26	2.86971e-24
NRIR	0.105269	0.236795	1.16956	3.60129e-05	4.42353e-05
AL139288.1	0.0284755	0.335321	3.55775	4.08163e-11	8.56343e-11
LINC00471	0.0537132	0.160252	1.577	1.45487e-12	3.62026e-12
AC005261.1	1.63538	3.93295	1.26598	2.64751e-23	5.37753e-22
AL353796.1	0.163292	0.404997	1.31046	6.9567e-18	3.38349e-17
RBFADN	0.0361189	0.113238	1.64853	1.03081e-12	2.59182e-12
TAF1A-AS1	0.747174	1.49903	1.00451	1.23433e-09	2.2094e-09
AC021078.1	0.380296	0.829084	1.1244	9.11127e-14	2.52131e-13
KDM2B-DT	0.0557869	0.184052	1.72211	1.02942e-11	2.3162e-11
AC105036.3	0.094922	0.220136	1.21358	6.5266e-13	1.68051e-12
NARF-IT1	0.0397019	0.129344	1.70393	1.65538e-09	2.93038e-09
ANKRD10-IT1	0.853368	2.26904	1.41084	1.6643e-07	2.43575e-07
LINC01004	0.201823	0.842962	2.06238	2.08635e-22	2.95464e-21
AC004908.1	0.100147	0.266417	1.41157	6.37196e-08	9.63297e-08
LINC01138	0.226353	1.05528	2.22099	5.95905e-23	1.08275e-21
ITPR1-DT	0.0809469	0.202003	1.31933	1.05309e-07	1.56259e-07
U91328.1	0.472912	1.22856	1.37733	2.13179e-14	6.47606e-14
CTBP1-AS	0.0717761	0.208617	1.53928	2.52959e-12	6.12059e-12
SLC16A1-AS1	0.0932945	0.286343	1.61788	3.24359e-17	1.41338e-16
AL358472.3	0.211819	0.606133	1.5168	7.46427e-15	2.38019e-14
AC073842.2	0.0355886	0.299099	3.07113	3.30244e-17	1.43255e-16
AL160006.1	0.215474	0.817242	1.92325	7.63164e-22	9.30287e-21
AC011462.4	0.0791419	0.516274	2.70562	1.75904e-20	1.51246e-19
AC026355.2	0.0162436	0.142637	3.1344	7.00893e-05	8.41596e-05
AC012368.1	0.178295	0.46861	1.39412	6.56005e-05	7.89666e-05
AL928654.1	0.141582	0.506397	1.83863	4.39661e-17	1.88175e-16
AC022211.3	0.0514946	0.137638	1.41839	3.25274e-05	4.01074e-05
AC012676.1	0.072657	0.30457	2.0676	3.01339e-17	1.33114e-16
AC006504.5	0.142122	0.376579	1.40582	1.82055e-19	1.30835e-18
AL592148.3	0.136382	0.344866	1.33838	2.63359e-18	1.37834e-17
AP001505.1	1.27871	3.85531	1.59216	1.7716e-12	4.33007e-12
AC091057.1	0.0311859	0.230632	2.88663	8.91837e-23	1.4314e-21
ARHGAP27P1-BPTFP1-KPNA2P3	0.177379	0.584585	1.72058	8.62856e-21	8.06729e-20
AL360270.1	0.0949402	0.22287	1.23111	1.83781e-10	3.54671e-10
AL008582.1	0.0441733	0.258736	2.55024	5.76858e-16	2.11222e-15
LINC00342	0.389269	1.13162	1.53955	2.17287e-14	6.58012e-14
AC023043.3	0.252395	0.890745	1.81933	6.64511e-13	1.70646e-12
AL031985.3	0.218939	0.7233	1.72407	8.17655e-20	6.10389e-19
ZFAS1	6.45919	19.5377	1.59684	1.37784e-17	6.3486e-17
AL138828.1	0.00919143	0.327387	5.15457	4.97363e-11	1.03224e-10
MIR325HG	0.0247935	0.247509	3.31944	1.43453e-05	1.81293e-05
AC006252.1	0.023109	0.155037	2.74608	1.05746e-18	5.99021e-18
AP002954.1	0.398372	0.182595	-1.12547	6.55793e-08	9.85224e-08
AL021707.6	0.447574	1.21348	1.43896	5.46814e-12	1.25976e-11
AC020915.1	0.0599808	0.265919	2.14841	3.67886e-14	1.0801e-13
AC015849.3	0.184326	0.56545	1.61714	7.65049e-10	1.38746e-09
AC016590.3	0.094312	0.260988	1.46847	6.15615e-10	1.12921e-09
POLH-AS1	0.101122	0.338027	1.74104	6.67449e-17	2.78248e-16
AC027688.1	0.140566	0.547467	1.96152	1.88913e-07	2.75641e-07
AC111000.4	0.122345	1.127	3.20347	1.77749e-17	8.15106e-17
AP001767.2	0.072473	0.331307	2.19265	1.73414e-13	4.66474e-13
AC067852.3	0.0619366	0.133642	1.1095	0.000100419	0.000118654
AL162595.1	0.249471	0.77042	1.62677	1.36327e-17	6.31166e-17
ZNF710-AS1	0.840689	1.75758	1.06395	2.46698e-05	3.06939e-05
AP000873.1	0.111756	0.36177	1.69472	1.26936e-22	1.96403e-21
MRPL20-DT	0.351646	1.04979	1.5779	1.30975e-20	1.15714e-19
LINC01615	0.011918	0.171558	3.84749	7.3554e-11	1.49121e-10
SNHG15	0.907477	1.88403	1.05389	8.83446e-06	1.1389e-05
LINC01549	0.128305	2.12859	4.05225	0.000559799	0.00063051
LINC01089	0.248189	1.23395	2.31377	3.81964e-26	2.62737e-24
MIATNB	0.198102	0.40296	1.0244	4.91867e-11	1.02304e-10
AC005840.4	0.281507	0.568707	1.01451	1.3417e-08	2.16062e-08
DHDDS-AS1	0.0360118	0.129793	1.84967	8.89767e-12	2.01611e-11
AL158835.2	0.0345057	0.132289	1.93878	2.66592e-06	3.60573e-06
AC006435.2	0.0758059	0.265306	1.80728	1.62598e-11	3.54257e-11
AP003119.1	0.195245	0.959531	2.29704	3.03923e-09	5.23575e-09
AC016745.1	0.0529038	0.146325	1.46774	0.00201662	0.00219188
MIR210HG	0.439851	1.41938	1.69018	0.000416062	0.000474725
CRYZL2P-SEC16B	0.19888	0.425481	1.09719	6.39211e-05	7.72348e-05
AC010809.2	0.105346	0.38156	1.85678	1.84313e-15	6.2941e-15
LINC00205	0.289346	1.40556	2.28028	1.02782e-21	1.22196e-20
AC004812.2	0.156451	0.507039	1.69639	7.07215e-23	1.21616e-21
AC139887.4	0.0405005	0.172784	2.09296	2.99945e-11	6.34829e-11
AC008735.1	0.0311281	0.123566	1.98899	1.03266e-10	2.05465e-10
AC008760.1	0.0701136	0.211699	1.59425	0.000269739	0.000311461
AC010201.1	0.023225	0.176635	2.92702	6.35903e-15	2.07584e-14
AC010973.2	0.110305	0.626642	2.50615	7.06185e-26	4.25035e-24
SLBP-DT	0.0607014	0.578569	3.25269	3.46886e-25	1.38911e-23
CSGALNACT2-DT	0.0352947	0.17835	2.33719	4.50793e-22	5.94676e-21
SNHG14	0.211369	0.637834	1.59342	0.00612895	0.00650737
LINC00630	0.053377	0.135824	1.34744	4.06368e-09	6.86548e-09
AC011700.1	0.23329	0.548133	1.2324	3.55928e-06	4.74735e-06
AL121890.5	0.0382514	0.144474	1.91723	1.80592e-08	2.88887e-08
AL049840.3	0.244605	0.554654	1.18113	4.1617e-10	7.79712e-10
MYG1-AS1	0.204749	0.733007	1.83997	1.14876e-18	6.46933e-18
AL355102.4	0.350582	2.51366	2.84196	2.42113e-05	3.02015e-05
MIR3142HG	0.0725924	0.202787	1.48208	8.3578e-05	9.96109e-05
TEX41	0.00975445	0.163242	4.06481	1.53738e-11	3.35714e-11
LINC00622	0.0516851	0.257883	2.3189	3.22005e-15	1.08046e-14
AC010327.6	0.123632	0.321918	1.38064	2.60504e-19	1.7919e-18
SNHG30	1.35494	3.94449	1.54161	8.4438e-19	4.89842e-18
AC063948.1	0.0743224	0.387162	2.38107	8.4132e-19	4.89842e-18
KLHDC7B-DT	0.259178	0.800768	1.62744	1.34633e-08	2.16447e-08
WARS2-AS1	0.1719	0.426345	1.31045	9.51206e-13	2.40423e-12
AC024075.3	0.173249	0.468942	1.43656	1.20414e-13	3.29429e-13
GIHCG	0.38911	1.92502	2.30662	3.98685e-24	1.0095e-22
AC004801.6	0.0900685	0.239353	1.41005	5.77905e-13	1.49603e-12
AL354760.1	0.0583502	0.22102	1.92137	2.26942e-13	6.05389e-13
SUGT1P4-STRA6LP	0.0557824	0.133601	1.26004	1.45242e-05	1.83314e-05
CCDC18-AS1	0.248727	1.02418	2.04184	6.25806e-23	1.10922e-21
DLEU2	0.182354	0.487094	1.41746	6.22761e-16	2.26309e-15
AC004771.2	0.0582879	0.154393	1.40534	1.27558e-05	1.62056e-05
AC073389.3	0.0637991	0.229421	1.84639	1.12749e-11	2.53094e-11
AC040162.3	0.0887948	0.197424	1.15275	1.10944e-16	4.45162e-16
AC002116.2	0.101584	0.455346	2.16429	5.13493e-19	3.25325e-18
FAM13A-AS1	0.079152	0.167322	1.07993	9.45301e-09	1.55346e-08
AC010501.2	0.0557007	0.181291	1.70254	9.55821e-06	1.22727e-05
AC232271.1	0.0823206	0.337276	2.0346	4.70598e-21	4.82112e-20
LINC00653	0.0639445	0.284249	2.15226	6.52226e-18	3.18829e-17
TNS1-AS1	0.0936232	0.24234	1.3721	0.000211865	0.000246408
GHET1	0.0443895	0.142629	1.68397	7.32465e-11	1.48811e-10
AC025287.3	0.0473277	0.165867	1.80927	4.7758e-11	9.95475e-11
BX255925.1	0.065571	0.175505	1.42038	6.1702e-07	8.66272e-07
AC005229.3	0.660627	1.68163	1.34795	1.86187e-19	1.32813e-18
AP000424.2	0.121326	0.591554	2.28562	0.00187535	0.00204295
AC010168.2	0.0534369	0.195717	1.87286	4.46145e-16	1.65883e-15
AL117335.1	0.0527678	0.266389	2.33581	7.82295e-09	1.29664e-08
AP006621.4	0.130886	0.311844	1.25252	0.000901295	0.000999939
ARRDC1-AS1	1.5275	3.56904	1.22436	8.45237e-24	1.84992e-22
AC022400.1	0.0843539	0.266964	1.66212	4.07705e-12	9.62303e-12
AL022328.1	0.317449	0.790558	1.31635	1.96577e-11	4.24447e-11
AP003392.4	0.0846218	0.193516	1.19335	1.90258e-08	3.03341e-08
AC080013.2	0.0350603	0.175495	2.32351	5.20381e-14	1.49145e-13
LINC00641	0.185227	0.425148	1.19867	1.05383e-08	1.71715e-08
MIAT	0.0584219	0.175236	1.58472	2.59079e-05	3.21926e-05
AC129510.1	0.0901453	0.278624	1.628	2.099e-09	3.66184e-09
IGBP1-AS1	0.0374665	0.124261	1.72971	6.34955e-10	1.16248e-09
AC004923.4	0.0476429	0.215747	2.17901	1.28909e-14	4.03049e-14
AC005253.1	0.0785479	0.278355	1.82528	9.28829e-18	4.40622e-17
AL023583.1	0.0516669	0.17908	1.79329	0.005652	0.00601423
AC004148.1	0.262708	0.790841	1.58993	1.07108e-15	3.75074e-15
AC078909.2	0.0227442	0.344964	3.92288	3.74363e-17	1.61665e-16
ZNF790-AS1	0.115038	0.389645	1.76005	2.91885e-05	3.60828e-05
DUXAP8	0.0110793	0.160762	3.85899	3.41775e-16	1.29579e-15
LINC01948	0.0304927	0.170714	2.48505	3.00247e-08	4.70143e-08
AC139795.2	0.317006	0.7169	1.17726	4.16874e-11	8.70824e-11
CASC15	0.0192271	0.120833	2.6518	8.30534e-07	1.15746e-06
FOXD2-AS1	0.225472	1.57958	2.80853	5.04799e-21	4.91032e-20
AC090229.1	0.130964	0.283318	1.11325	7.50965e-07	1.04809e-06
AL355488.1	0.159005	0.990814	2.63954	9.06822e-25	3.01127e-23
AC096642.1	0.0232432	0.131227	2.49719	5.85536e-19	3.63788e-18
AC067930.4	0.0324389	0.154369	2.25058	1.11605e-09	2.01266e-09
AL031600.1	0.0697979	0.367438	2.39625	8.65628e-14	2.41623e-13
LINC02041	0.0809132	1.09288	3.75561	0.00272886	0.00294607
LINC01619	0.0426723	0.152184	1.83444	0.000116718	0.000137407
AC096733.2	0.124975	0.270541	1.11421	2.6745e-08	4.20884e-08
TBC1D8-AS1	0.100696	0.21473	1.09252	4.83668e-09	8.15714e-09
PVT1	0.118649	0.929567	2.96986	2.89889e-20	2.38601e-19
AC069234.5	0.0520079	0.208092	2.00042	4.64983e-10	8.67788e-10
GHRLOS	0.0686732	0.215956	1.65292	4.59658e-14	1.33424e-13
AC008543.1	0.0508148	0.111927	1.13924	6.39949e-08	9.6443e-08
SREBF2-AS1	0.190006	0.929223	2.28998	2.5758e-26	2.06708e-24
LINC02878	0.034631	0.140761	2.02312	7.56121e-19	4.49472e-18
MACORIS	0.0829899	0.242905	1.54939	1.61368e-08	2.58564e-08
AL513218.1	0.068022	0.268198	1.97923	4.59986e-14	1.33424e-13
AL391427.1	0.333896	1.4187	2.0871	1.3899e-11	3.08405e-11
PAXBP1-AS1	0.0950974	0.208633	1.13349	5.44549e-14	1.55148e-13
AC034229.4	0.0241144	0.280543	3.54025	2.24744e-19	1.58337e-18
AC090181.2	0.0423976	0.140356	1.72704	5.34427e-05	6.50637e-05
AC090907.1	0.0780782	0.181781	1.21921	0.0261169	0.0266708
AC024060.2	0.86913	2.73328	1.65299	8.18842e-23	1.34426e-21
AC106820.5	0.0242835	0.167349	2.78481	3.89997e-15	1.29954e-14
AF117829.1	0.130914	0.412341	1.65522	4.77499e-18	2.40749e-17
NRAV	0.820404	2.09072	1.34959	3.9787e-19	2.57147e-18
AC010201.2	0.0394909	0.279092	2.82115	6.8514e-22	8.5687e-21
DNAJC9-AS1	0.072107	0.37298	2.37089	1.6431e-25	8.32792e-24
AC090510.2	0.0339505	0.139456	2.03831	3.53707e-14	1.04165e-13
TGFB2-AS1	0.0651096	0.349643	2.42494	0.000192253	0.000224683
AC010547.2	2.31583	1.13197	-1.03269	5.12076e-24	1.23282e-22
AP003486.1	0.341558	0.827403	1.27646	1.61202e-15	5.52448e-15
AL121772.3	0.0451012	0.234479	2.37822	2.14433e-16	8.29311e-16
MAP3K4-AS1	0.080769	0.207743	1.36293	3.60794e-09	6.11698e-09
AL355802.3	0.122382	0.583838	2.25418	5.07072e-20	4.03562e-19
AC016888.1	2.4167	6.05821	1.32585	2.70238e-12	6.50598e-12
PKD1P6-NPIPP1	0.101799	0.208072	1.03136	2.00706e-10	3.84235e-10
AC025171.5	0.0471152	0.211041	2.16326	5.68437e-17	2.4009e-16
AL606489.1	0.0559385	0.834341	3.89873	8.23275e-24	1.84375e-22
AC010834.3	0.120302	0.360451	1.58314	2.02109e-12	4.92736e-12
AC022400.4	0.102297	0.246361	1.26801	9.72457e-14	2.68331e-13
AC008870.2	0.0839333	0.309759	1.88383	4.24005e-18	2.14904e-17
NDUFB2-AS1	0.128902	0.362969	1.49357	1.28488e-22	1.96403e-21
LINC02870	0.00589173	0.312604	5.7295	0.000586483	0.000659023
AC006480.2	0.054675	0.18134	1.72974	8.93578e-14	2.47987e-13
AC005696.1	0.36597	0.830937	1.18301	1.46762e-08	2.35553e-08
AC124067.2	0.03227	0.247172	2.93725	3.98904e-11	8.38743e-11
AC078993.1	0.0260488	0.834589	5.00178	3.55321e-10	6.67787e-10
TRAF3IP2-AS1	0.108135	0.230907	1.09448	8.76638e-16	3.10369e-15
AL359504.1	0.175786	0.544795	1.63189	6.38762e-14	1.79862e-13
SBF2-AS1	0.233662	0.755556	1.69312	3.37967e-22	4.64946e-21
HAND2-AS1	0.31515	0.10182	-1.63002	4.89579e-22	6.37115e-21
AC011921.1	0.0222199	0.197766	3.15387	1.33128e-20	1.16548e-19
PSPC1-AS2	0.1404	0.410891	1.54921	7.62308e-13	1.94207e-12
LINC01139	0.0354555	0.881146	4.6353	0.044866	0.0449594
AC133550.3	0.0505988	0.152511	1.59174	3.40365e-10	6.41431e-10
KDM4A-AS1	0.115139	0.426558	1.88936	5.80115e-19	3.6276e-18
LINC02038	0.0476218	0.209148	2.13483	5.14171e-05	6.26768e-05
AC090114.2	0.215526	0.562639	1.38435	3.01191e-19	2.04259e-18
AC008115.3	0.119904	0.351119	1.55008	4.24671e-12	9.9903e-12
ZNF32-AS1	0.0610343	0.223177	1.87049	8.77079e-12	1.99204e-11
AL513320.1	0.0459087	0.330421	2.84747	4.96054e-21	4.87449e-20
LINC00115	0.175109	0.397826	1.18388	2.45386e-12	5.96733e-12
ZNF793-AS1	0.1002	0.571155	2.51099	0.00059752	0.000670643
AL451069.3	0.00584228	0.226633	5.27768	7.31488e-05	8.73974e-05
AC087289.2	0.0542702	0.193453	1.83375	1.36367e-16	5.42649e-16
AC010969.2	0.527831	1.19394	1.17758	1.85443e-17	8.41758e-17
AC092301.1	0.0331179	0.111327	1.74912	5.25988e-09	8.8245e-09
AC010245.2	0.168388	0.362419	1.10587	3.4325e-13	8.98232e-13
AP001469.3	0.0677492	0.435885	2.68567	1.45074e-22	2.11676e-21
MELTF-AS1	0.112246	0.961025	3.09791	7.08038e-21	6.68471e-20
MAPKAPK5-AS1	1.35074	3.96757	1.5545	8.83064e-27	1.12011e-24
AC002128.1	0.0654064	0.288928	2.1432	7.90629e-18	3.80688e-17
EIF2AK3-DT	0.175961	0.407395	1.21117	1.3965e-13	3.77762e-13
AC124045.1	0.0920602	0.232465	1.33636	4.51772e-08	6.96091e-08
AC107959.3	0.0666197	0.506232	2.92578	2.15391e-10	4.10463e-10
AC020907.4	0.0601464	0.332769	2.46797	2.4674e-13	6.56384e-13
AL928654.2	0.307821	0.91663	1.57425	9.10844e-12	2.05902e-11
PAN3-AS1	0.129659	0.281212	1.11693	1.99386e-09	3.48473e-09
MYLK-AS1	0.0974086	0.699674	2.84456	7.52926e-27	1.12011e-24
MKLN1-AS	0.16669	0.496122	1.57353	7.04176e-15	2.26041e-14
HM13-IT1	0.191099	0.402452	1.0745	2.13041e-06	2.89771e-06
AC005104.1	0.128813	0.396971	1.62376	5.08692e-09	8.54923e-09
HCP5	3.08027	8.09691	1.39431	1.1345e-09	2.0383e-09
AL355297.3	0.157801	0.379796	1.26712	9.47522e-07	1.3129e-06
AC115522.1	0.0540694	0.11067	1.03338	0.0151392	0.0157612
AP001372.2	0.554063	1.19958	1.11441	1.21965e-15	4.25553e-15
AC022150.2	0.203157	0.547938	1.43142	0.000316916	0.000364188
ZNF528-AS1	0.122169	0.398813	1.70683	1.69756e-05	2.13692e-05
AL137127.1	0.0698464	0.144658	1.05039	2.00709e-10	3.84235e-10
HNRNPD-DT	0.0692996	0.293114	2.08055	2.10137e-20	1.77511e-19
AC127024.5	0.187299	0.878004	2.22889	9.46863e-21	8.68409e-20
AC004943.2	0.120509	0.322988	1.42234	1.66909e-10	3.24714e-10
AC027796.4	0.106294	0.583389	2.4564	1.25125e-17	5.84927e-17
AC005165.1	0.00953108	0.188932	4.30908	0.000295294	0.000340154
LINC00665	0.119604	1.40547	3.55471	1.61628e-10	3.15077e-10
AC016737.1	0.02769	0.202189	2.86827	6.79458e-19	4.14125e-18
AC107982.3	0.0788001	0.166712	1.08109	4.15132e-06	5.5065e-06
MID1IP1-AS1	0.322096	1.01015	1.649	2.55306e-09	4.42194e-09
Z98884.2	0.171155	0.468987	1.45424	1.43758e-11	3.17248e-11
AC004585.1	0.11789	0.324841	1.46229	1.4025e-05	1.77712e-05
AC092614.1	0.0605589	0.168805	1.47895	2.91076e-09	5.03237e-09
AC004908.2	0.157755	0.350596	1.15212	5.38176e-09	9.01328e-09
AC022182.2	0.0498	0.133907	1.42701	0.00122677	0.0013486
N4BP2L2-IT2	0.0804707	0.193998	1.2695	9.89135e-12	2.23077e-11
AC055822.1	0.22162	0.704284	1.66807	4.86351e-14	1.39808e-13
L3MBTL2-AS1	0.0559656	0.147553	1.39862	6.61344e-11	1.35505e-10
AC073046.1	0.187461	0.391187	1.06127	0.000711524	0.000795816
AC109460.1	0.0344441	0.13936	2.01649	2.75272e-19	1.88005e-18
TMED2-DT	0.0594355	0.240589	2.01718	2.99782e-27	7.21725e-25
TRAPPC12-AS1	0.145231	0.386984	1.41392	5.81207e-07	8.21883e-07
AL161729.4	0.0179665	0.153437	3.09426	8.00846e-12	1.8232e-11
AC006305.1	0.00756822	0.126657	4.06483	0.000235205	0.000272566
JMJD1C-AS1	0.0912409	0.192274	1.07541	0.00041606	0.000474725
LINC01132	0.0456618	0.154514	1.75868	8.71706e-15	2.75231e-14
LINC01943	0.0709418	0.352903	2.31456	7.25194e-17	3.01018e-16
LINC00265	0.106318	0.263132	1.3074	1.79085e-06	2.4497e-06
AC012467.2	0.571004	1.26955	1.15274	5.49539e-20	4.33776e-19
AC108463.2	0.0474443	0.250162	2.39856	8.38385e-17	3.42104e-16
AC107464.2	0.0827145	0.188315	1.18693	0.0225052	0.0231792
AC090517.2	0.152264	0.406699	1.41738	5.01508e-12	1.16095e-11
LINC01311	0.0645253	0.458009	2.82744	1.33177e-26	1.24561e-24
CBR3-AS1	0.0388395	0.11616	1.58052	4.81853e-14	1.3893e-13
KANSL1L-AS1	0.0417183	0.137609	1.72182	1.50989e-14	4.66033e-14
AC024075.1	0.174663	0.549903	1.65461	5.20387e-10	9.63717e-10
AC109479.1	0.0442662	0.150994	1.77022	6.90488e-06	8.97355e-06
AC127024.6	0.0524918	0.215314	2.03628	1.73114e-12	4.24194e-12
LINC01011	0.131243	0.43772	1.73777	1.81565e-21	2.03311e-20
AC048382.2	0.0739594	0.19488	1.39778	0.000516511	0.000585431
AC012313.5	0.104289	0.214881	1.04294	0.000516735	0.000585431
LINC01521	0.10253	0.284007	1.46988	2.91595e-09	5.03237e-09
LINC01176	0.43653	1.21068	1.47167	1.29489e-15	4.48553e-15
LINC01857	0.259608	0.534095	1.04076	0.000205374	0.000239437
HEXA-AS1	0.0215382	0.114165	2.40615	1.23419e-16	4.93164e-16
LINC00654	0.0679452	0.185237	1.44693	0.0133551	0.0139339
AC131009.1	0.124192	0.502793	2.01739	1.29408e-13	3.52034e-13
AC004596.1	0.0294657	0.115428	1.96989	1.88393e-09	3.31063e-09
MED8-AS1	0.0853635	0.334227	1.96914	2.78011e-15	9.39384e-15
MUC20-OT1	0.327767	0.84424	1.36498	5.79591e-18	2.84769e-17
AC125257.1	1.26042	2.68878	1.09305	1.38296e-21	1.58546e-20
RASAL2-AS1	0.0904879	0.251528	1.47492	1.17611e-14	3.7013e-14
HCG15	0.0838055	0.262344	1.64634	1.09843e-05	1.4029e-05
AC079061.1	0.944022	0.311962	-1.59745	4.96754e-13	1.2929e-12
AL132989.1	0.295301	0.66163	1.16384	1.60932e-07	2.36607e-07
LINC01484	0.203283	0.553471	1.44502	1.46031e-09	2.59941e-09
AC136475.2	0.532915	1.35071	1.34174	7.27035e-13	1.85712e-12
TMEM147-AS1	0.183058	0.685395	1.90464	3.37967e-22	4.64946e-21
AC010531.5	0.136242	0.374684	1.45951	0.00251492	0.00272426
AL442125.2	0.0287489	0.119041	2.04988	1.31938e-05	1.67399e-05
DSCAS	0.0576974	0.15508	1.42644	5.88672e-06	7.71281e-06
AC005261.3	1.47734	2.97379	1.00929	9.38809e-18	4.43173e-17
KIF1C-AS1	0.102268	0.223359	1.127	2.23272e-07	3.22839e-07
DDX11-AS1	0.01608	0.195023	3.6003	9.30519e-27	1.12011e-24
LINC01094	0.058692	0.173955	1.56748	3.98265e-05	4.87331e-05
AC093788.1	0.0839159	0.308337	1.87749	1.80806e-16	7.04923e-16
AL590652.1	0.0147158	0.142138	3.27185	9.70236e-11	1.9361e-10
ACBD3-AS1	0.0515045	0.147592	1.51884	3.9575e-06	5.26391e-06
AC008969.1	0.0669252	0.192678	1.52557	9.71067e-11	1.9361e-10
ARHGEF2-AS2	0.0123565	0.117708	3.25186	6.45094e-17	2.70098e-16
Z98257.1	0.170202	0.806715	2.24481	1.07691e-08	1.7518e-08
AP005057.1	0.0215762	0.40016	4.21306	1.10237e-08	1.79019e-08
AC092118.2	0.138832	0.343129	1.30541	2.15674e-10	4.10463e-10
AL139286.1	0.039421	0.266183	2.75538	1.68382e-16	6.61843e-16
AC106037.2	0.0634076	0.206966	1.70667	6.35927e-06	8.30933e-06
GUSBP11	0.0353177	0.199547	2.49826	1.50451e-22	2.16246e-21
AC013468.1	0.062711	0.146719	1.22627	5.6124e-06	7.38352e-06
NOP14-AS1	0.508031	1.08681	1.09712	4.54367e-21	4.75603e-20
AC100778.2	0.0590217	0.149141	1.33736	5.36742e-06	7.09029e-06
AL050341.2	0.901121	2.17959	1.27427	7.24316e-16	2.593e-15
AL592166.1	0.0523152	0.187598	1.84234	3.07896e-14	9.17968e-14
PRKCZ-AS1	0.138261	0.387731	1.48766	4.48077e-12	1.04987e-11
FMR1-IT1	0.0915843	0.323831	1.82207	4.95652e-09	8.34464e-09
LINC01224	0.0051939	0.244184	5.55501	1.88554e-14	5.76437e-14
AC109449.1	0.0399424	0.120875	1.59753	5.74971e-11	1.18819e-10
ZNF337-AS1	0.141087	0.468125	1.7303	5.86813e-22	7.53468e-21
AC097534.1	0.0405977	0.133232	1.71447	1.98697e-07	2.89041e-07
AL161891.1	0.0417025	0.156193	1.90512	8.85965e-14	2.46585e-13
AP000487.1	0.0372862	0.110562	1.56814	2.17329e-17	9.68924e-17
AC008764.8	0.0398189	0.155543	1.96579	2.33089e-20	1.95187e-19
AC026401.3	0.913817	3.27051	1.83954	2.23733e-18	1.19036e-17
SUV39H2-DT	0.146325	0.604259	2.04599	4.08833e-24	1.0095e-22
AL022157.1	0.069334	0.150114	1.11442	1.71922e-09	3.03781e-09
SNHG7	1.41228	6.60958	2.22654	1.87043e-24	5.14636e-23
TAT-AS1	0.427066	0.881869	1.04611	0.00945375	0.00991717
DLGAP1-AS2	0.118166	0.420092	1.82989	7.68489e-15	2.44243e-14
AL033384.2	0.0119802	0.13709	3.5164	5.6825e-11	1.17683e-10
AC027271.1	0.0979717	0.271768	1.47194	6.64575e-10	1.21439e-09
AC138356.1	0.811359	0.235932	-1.78197	7.7019e-23	1.30122e-21
AC073575.2	0.0766364	0.250974	1.71143	3.50737e-14	1.03607e-13
LINC01106	0.0538248	0.123896	1.20279	0.0286679	0.0291215
H1-10-AS1	0.142516	0.4706	1.72338	1.56104e-18	8.63956e-18
HOXB-AS1	0.0977699	0.295474	1.59557	5.73334e-08	8.7224e-08
LINC02100	0.0685557	0.231366	1.75483	6.72756e-06	8.75492e-06
AC126118.1	0.0330074	0.230655	2.80487	1.20585e-18	6.75134e-18
AC005519.1	0.0583491	0.203508	1.8023	3.664e-12	8.69072e-12
AC245884.8	0.0902014	0.401267	2.15334	3.44229e-19	2.29932e-18
AC103974.1	0.0601552	0.164331	1.44984	5.93494e-05	7.20724e-05
AC132872.3	0.248568	0.632864	1.34826	1.93283e-09	3.39037e-09
BAIAP2-DT	1.71926	4.87798	1.50449	8.92173e-19	5.0838e-18
AC138028.6	0.0447473	0.117088	1.38772	4.25551e-08	6.56739e-08
AC063965.2	0.074698	0.157727	1.07829	0.00616543	0.00653888
AC093620.1	0.0583585	0.140678	1.26938	8.67292e-06	1.11957e-05
LINC01748	0.00260712	0.233148	6.48264	5.86188e-09	9.80033e-09
AC137932.3	0.053367	0.150862	1.4992	2.75759e-13	7.31559e-13
HCG18	0.341767	0.924909	1.4363	2.00649e-18	1.09166e-17
AC016747.1	1.09089	2.80953	1.36483	8.59921e-27	1.12011e-24
AC073254.1	0.0997244	0.201186	1.01251	1.14226e-10	2.24949e-10
AP001160.4	0.105343	0.318478	1.5961	3.55375e-09	6.0464e-09
LINC02035	0.291287	0.618881	1.08722	1.7098e-10	3.31963e-10
MRPS9-AS1	0.041826	0.156481	1.90352	3.44059e-12	8.2012e-12
C1orf220	0.0703057	0.274948	1.96745	2.71804e-14	8.12881e-14
ZNF775-AS1	0.0126161	0.140047	3.47258	3.06538e-15	1.03215e-14
U47924.3	0.0248652	0.185089	2.89602	4.27725e-16	1.59651e-15
AP001062.1	0.104654	0.308493	1.5596	4.72179e-15	1.56796e-14
AC005332.3	1.73785	4.63555	1.41544	2.31156e-18	1.2231e-17
AL356310.1	0.0220299	0.151084	2.77782	2.78275e-05	3.44446e-05
AL035071.1	0.803633	1.99884	1.31456	6.45168e-15	2.08489e-14
AC004076.2	0.0250135	0.110715	2.14607	2.79418e-16	1.07632e-15
AC096586.2	0.0750453	0.20495	1.44944	2.19142e-08	3.4824e-08
AC095057.3	0.171051	0.559146	1.70879	2.9496e-12	7.08346e-12
AL354892.2	1.05656	2.28471	1.11264	8.23983e-08	1.23302e-07
NFYC-AS1	0.121357	0.35493	1.54828	1.42601e-11	3.15689e-11
AP003390.1	0.0269575	0.19906	2.88444	3.28348e-13	8.61578e-13
AL355574.1	0.219373	0.91761	2.0645	6.62385e-19	4.06291e-18
AL080317.2	0.0722787	0.284434	1.97645	2.02847e-18	1.09742e-17
AL645608.7	0.129911	0.442507	1.76818	8.06191e-05	9.62034e-05
AC145423.1	0.094337	0.503512	2.41613	1.2347e-12	3.08835e-12
AL031714.1	0.101252	0.231599	1.19368	7.64497e-08	1.14674e-07
LINC01876	0.0258721	0.171911	2.73219	3.55967e-08	5.54687e-08
AC116407.2	0.195769	0.486378	1.31292	1.85986e-05	2.33513e-05
AC027237.2	0.0270197	0.112079	2.05243	1.95423e-09	3.42168e-09
AC048341.1	0.0461823	0.159252	1.7859	1.11361e-17	5.23127e-17
AC055855.1	0.0677438	0.220244	1.70094	3.55737e-10	6.67787e-10
AL356481.1	0.129433	0.281037	1.11855	6.45168e-15	2.08489e-14
AC007405.3	0.903436	2.43442	1.43008	8.71709e-15	2.75231e-14
AL031186.1	0.123074	0.595767	2.27522	4.86911e-21	4.87449e-20
AC107214.2	0.115	0.265964	1.20961	2.67477e-08	4.20884e-08
LINC00894	0.0420949	0.196208	2.22067	7.47955e-19	4.4738e-18
SNHG32	9.75447	36.2081	1.89218	3.75045e-25	1.38911e-23
BX322562.1	0.793129	2.01964	1.34847	0.0165416	0.017147
AC000123.1	0.433409	0.95974	1.14691	1.65066e-12	4.06543e-12
AL117379.1	0.126153	0.619514	2.29596	1.10379e-21	1.29628e-20
LINC00862	0.0579747	0.303941	2.3903	4.97072e-12	1.15623e-11
AP001453.2	0.135962	0.570928	2.07011	6.22964e-22	7.89361e-21
LINC01355	0.107445	0.424661	1.98271	3.23626e-18	1.65772e-17
ALG13-AS1	0.102985	0.221068	1.10205	0.00362633	0.00390184
AC021851.1	0.111336	0.30654	1.46116	1.59327e-12	3.94425e-12
AC025171.2	0.102256	0.471545	2.20521	2.06581e-20	1.76051e-19
REPIN1-AS1	0.291505	0.867054	1.5726	8.30784e-13	2.10538e-12
AL163953.1	0.0173986	0.39258	4.49594	3.80927e-12	9.0131e-12
AC010487.1	0.0288552	0.131319	2.18617	0.000306924	0.000353128
AL031709.1	0.0383793	0.187776	2.29061	5.19283e-12	1.19921e-11
AC026369.2	0.198162	0.548709	1.46936	1.89344e-13	5.07906e-13
ZNF529-AS1	0.294109	0.914214	1.63618	1.19394e-20	1.0646e-19
AC133644.1	0.0479839	0.407608	3.08656	3.35839e-09	5.75468e-09
AC245060.2	0.0440555	0.15011	1.76863	9.15685e-05	0.000108597
ITGB1-DT	0.566653	1.56389	1.4646	0.00106001	0.00117197
C3orf35	0.0491394	0.147549	1.58624	4.74093e-16	1.75597e-15
AC107375.1	0.162585	0.732007	2.17066	9.90709e-26	5.3003e-24
ADAMTSL4-AS2	0.198071	0.401982	1.02111	1.03018e-05	1.31749e-05
AC124312.3	0.0330702	0.13787	2.0597	0.00870285	0.00915939
AL355297.2	0.0365947	0.148402	2.0198	5.78283e-10	1.06479e-09
AC074117.1	0.472669	1.29455	1.45355	4.76134e-21	4.8265e-20
MCCC1-AS1	0.0649522	0.301272	2.21362	6.43723e-15	2.08489e-14
AC074135.1	0.0061887	0.128727	4.37853	9.79951e-06	1.25658e-05
LINC00294	0.862224	1.87437	1.12027	2.8415e-18	1.4633e-17
EIF3J-DT	0.46915	1.01565	1.11428	7.31638e-16	2.60951e-15
MRPS30-DT	0.0442368	0.160339	1.8578	2.96659e-13	7.80772e-13
AL133410.1	0.0429788	0.254922	2.56836	2.78712e-17	1.23686e-16
AC091185.1	0.052687	0.135267	1.36029	6.214e-05	7.52715e-05
AC025917.1	0.0846271	0.178544	1.07709	0.0048646	0.00518783
AC010319.4	0.0848218	0.255919	1.59318	5.59032e-13	1.45107e-12
SNHG12	0.473602	1.81127	1.93525	7.10437e-22	8.77117e-21
AL078644.1	0.0621313	0.195493	1.65372	1.36005e-10	2.66748e-10
CERNA1	0.0663579	0.31637	2.25327	9.89715e-07	1.36939e-06
LINC01836	0.229212	0.878819	1.93888	0.00428515	0.00460045
AL355987.4	0.0326826	0.26679	3.02911	7.80083e-17	3.19668e-16
TTC39A-AS1	0.0142311	0.134793	3.24363	5.83518e-10	1.07238e-09
GPRC5D-AS1	0.401211	0.934751	1.22022	1.66417e-19	1.21409e-18
AP003392.1	0.15605	0.417925	1.42124	6.13995e-07	8.6444e-07
TTC23L-AS1	0.174442	0.511458	1.55187	1.45067e-16	5.74897e-16
AC005005.3	0.0674937	0.241105	1.83684	3.51229e-12	8.35143e-12
AL008729.1	0.0357277	0.149397	2.06404	8.89947e-18	4.24267e-17
LOXL1-AS1	0.0474084	0.210285	2.14913	0.0156191	0.0162257
AC115618.2	2.29142	4.70242	1.03716	5.94492e-11	1.2259e-10
ZNF32-AS2	0.0770347	0.290847	1.91668	4.54369e-12	1.06203e-11
ASB16-AS1	0.835192	2.62452	1.65188	2.86266e-25	1.25307e-23
AC092171.4	0.0514404	0.476922	3.21278	3.13809e-25	1.3139e-23
WASHC5-AS1	0.0491091	0.132797	1.43516	1.65867e-07	2.4312e-07
AC005332.5	0.359772	1.79095	2.31557	1.0633e-26	1.13773e-24
AC068790.5	0.0310279	0.122723	1.98376	2.67576e-07	3.8459e-07
SNHG4	0.0495361	0.455713	3.20157	8.03446e-19	4.74674e-18
AC090589.3	0.359482	0.774625	1.10758	5.67429e-08	8.65981e-08
AC048341.2	0.215025	1.08792	2.339	3.03161e-21	3.31755e-20
ITGB2-AS1	0.227404	0.475788	1.06506	0.000120318	0.0001413
AC139768.1	0.304324	0.639494	1.07132	6.55402e-12	1.50274e-11
AL662797.1	0.0859603	0.232919	1.43809	1.99811e-11	4.30465e-11
HECW2-AS1	0.0327419	0.152827	2.22269	4.84582e-05	5.91448e-05
LUCAT1	0.0211228	0.578824	4.77625	1.11988e-08	1.81557e-08
AP003419.3	0.0610147	0.42556	2.80213	1.48171e-16	5.84791e-16
AL731567.1	0.0738562	0.194973	1.40048	0.0455065	0.0455538
LINC02449	0.031577	0.110809	1.81113	3.64232e-09	6.16443e-09
AC026367.3	0.170404	0.491077	1.52699	2.93894e-13	7.77528e-13
AL138756.1	0.163564	0.445896	1.44685	2.77271e-11	5.8943e-11
PTOV1-AS1	0.473182	1.23199	1.38052	4.83831e-23	9.13586e-22
AC073896.3	0.266161	0.603052	1.17998	3.58058e-09	6.0813e-09
LINC01436	0.0886155	1.69085	4.25404	5.70194e-06	7.48088e-06
AC025176.1	0.0141059	0.220034	3.96336	1.99534e-13	5.33754e-13
AC011468.1	0.290868	1.16925	2.00715	8.4438e-19	4.89842e-18
AL356481.3	0.0715661	0.169277	1.24204	3.23883e-06	4.35006e-06
AP003064.2	0.0255048	0.181866	2.83403	0.000108355	0.000127719
AL691482.3	0.158007	0.49574	1.6496	9.04812e-05	0.00010744
AC023090.1	0.0077464	0.626512	6.33767	7.54048e-09	1.25198e-08
AL353801.3	0.0448274	0.237765	2.40709	1.3553e-15	4.67797e-15
BACE1-AS	0.560946	2.14949	1.93806	5.03779e-25	1.79681e-23
PRDX6-AS1	0.208177	0.485501	1.22166	4.58988e-13	1.19785e-12
THUMPD3-AS1	0.417553	1.43406	1.78007	6.8486e-25	2.35543e-23
AC120053.1	0.55038	1.62842	1.56497	6.08765e-20	4.72775e-19
AC022167.2	0.158589	0.359017	1.17876	3.46159e-16	1.30726e-15
LAMC1-AS1	0.0524535	0.176943	1.75418	5.26322e-06	6.96219e-06
LINC02188	0.00779162	0.190266	4.60995	0.00140114	0.00153678
AC114956.2	0.0782235	0.181339	1.21302	1.53229e-09	2.72249e-09
AC009005.1	0.189461	1.41392	2.89973	3.68665e-20	2.98341e-19
MCM3AP-AS1	0.0554893	0.193986	1.80567	4.93134e-21	4.87449e-20
BX322234.1	0.0683112	0.159044	1.21923	0.00354972	0.00382369
SNHG10	0.455102	1.51893	1.7388	1.55511e-23	3.25559e-22
BBOX1-AS1	0.00575909	0.319212	5.79253	1.77291e-09	3.12694e-09
AC099066.2	0.0374432	0.181647	2.27836	3.42515e-06	4.58751e-06
AL008721.2	0.0352322	0.140269	1.99323	1.30843e-13	3.54934e-13
AP002336.2	0.114238	0.247763	1.11692	2.28522e-07	3.29442e-07
DGUOK-AS1	0.113086	0.41285	1.8682	6.22761e-16	2.26309e-15
LINC00504	0.0345473	0.125354	1.85936	0.00132031	0.00144978
AC018766.1	0.0370514	0.123318	1.73478	5.85595e-08	8.89477e-08
SUGT1-DT	0.0844164	0.434985	2.36537	4.27904e-23	8.24143e-22
AL360181.2	0.334574	0.846639	1.33942	5.2253e-10	9.65827e-10
ASH1L-AS1	0.294663	0.774384	1.39398	5.26106e-18	2.61155e-17
AC015871.3	0.359205	0.808541	1.17051	5.85817e-13	1.51245e-12
CDKN2B-AS1	0.0105106	0.204334	4.28101	2.68607e-25	1.23175e-23
AL354733.3	0.26252	0.553279	1.07558	0.00107447	0.0011866
AL049840.4	0.290179	0.661769	1.18939	6.50675e-11	1.33603e-10
AC004067.1	0.0752783	0.172063	1.19263	0.000518449	0.000586682
AC084824.4	0.42867	1.02441	1.25686	1.66436e-13	4.48959e-13
AL365330.1	0.376062	0.925295	1.29894	1.51312e-11	3.31168e-11
ZNF213-AS1	0.499615	1.26714	1.34269	9.14455e-21	8.4675e-20
AC127024.4	0.0768169	0.309317	2.00959	9.53991e-13	2.40496e-12
AC100872.2	0.0175567	0.250423	3.83428	7.10609e-11	1.44982e-10
AL157392.3	0.123526	0.332408	1.42813	7.15662e-19	4.33448e-18
AC090527.3	0.0468414	0.11833	1.33696	2.56611e-07	3.69382e-07
LINC00997	0.581848	1.17816	1.01782	8.00912e-16	2.84604e-15
MIR4435-2HG	0.372212	2.01448	2.43621	9.95221e-23	1.57114e-21
AC004816.1	0.145398	0.996639	2.77707	1.31647e-22	1.98087e-21
AC090409.1	0.0296728	0.133675	2.17151	1.3789e-14	4.29735e-14
AL132639.2	0.113299	0.298689	1.39851	1.93291e-11	4.18289e-11
U62317.1	1.54593	3.76831	1.28544	5.74476e-16	2.11153e-15
UBE2Q1-AS1	0.0495339	0.209675	2.08167	2.20736e-10	4.19267e-10
CAPN10-DT	0.0397736	0.328857	3.04758	2.78466e-27	7.21725e-25
AC104758.1	0.0999612	0.317788	1.66863	6.51593e-09	1.08749e-08
TMPO-AS1	0.223928	1.15424	2.36584	1.33987e-23	2.86731e-22
AC003070.1	0.141398	0.401022	1.50392	1.83544e-06	2.50713e-06
AC025178.1	0.129506	0.343692	1.4081	6.16858e-11	1.2693e-10
AC005586.1	0.251212	0.582299	1.21285	1.09377e-06	1.5112e-06
PAX8-AS1	0.141349	0.471203	1.73709	0.0357837	0.0361972
AP000695.2	0.0351637	0.191275	2.44349	1.9646e-10	3.77628e-10
AC253576.2	0.0493855	0.215415	2.12496	7.21827e-12	1.65111e-11
SEMA3F-AS1	0.0913889	0.232251	1.3456	1.82947e-14	5.62868e-14
AC022007.1	0.135075	0.54959	2.0246	5.67418e-23	1.05082e-21
AC107068.1	0.154634	0.423103	1.45215	1.93464e-17	8.66539e-17
RFX3-AS1	0.0614378	0.215647	1.81147	1.1569e-08	1.87243e-08
AC245052.4	0.0523607	0.178203	1.76696	5.62186e-20	4.4015e-19
XPC-AS1	0.0796836	0.187325	1.23319	1.59327e-12	3.94425e-12
AC025048.2	0.0752346	0.212767	1.49981	5.02702e-10	9.34559e-10
THBS3-AS1	0.0468912	0.178251	1.92652	6.9048e-15	2.22385e-14
LINC02709	0.0347523	0.167682	2.27055	6.35688e-15	2.07584e-14
AC011815.1	0.0384609	0.148374	1.94777	1.38521e-14	4.30308e-14
AL353801.1	0.0139561	0.121685	3.12419	1.82884e-09	3.21969e-09
AL353708.3	0.0442496	0.414772	3.22858	8.46892e-26	4.7974e-24
AC099343.2	0.0654836	0.287319	2.13345	1.86183e-17	8.41758e-17
LINC00847	2.09864	4.26408	1.02278	3.39189e-16	1.29106e-15
ZEB1-AS1	0.274888	0.805408	1.55088	3.63251e-22	4.92692e-21
AC068580.1	0.204722	0.892079	2.1235	2.96742e-13	7.80772e-13
AC107081.1	0.067274	0.164223	1.28753	6.39927e-08	9.6443e-08
AC084018.1	0.231808	1.10295	2.25037	9.36202e-17	3.78808e-16
LINC00941	0.015851	0.203186	3.68016	1.88953e-06	2.57736e-06
FBXL19-AS1	0.0727666	0.359616	2.30511	4.87902e-18	2.44713e-17
AC078883.1	0.0742524	0.16646	1.16467	7.08434e-10	1.28721e-09
AC006547.1	0.214851	0.606516	1.49721	1.12216e-19	8.24917e-19
GARS1-DT	0.15058	0.515299	1.77488	1.04319e-24	3.34864e-23
SLC30A6-DT	0.0407781	0.23355	2.51786	2.33093e-19	1.61488e-18
SNHG17	1.42856	3.70329	1.37424	3.19099e-16	1.22427e-15
AC007038.1	0.177519	0.604213	1.76709	3.11438e-19	2.09731e-18
AC005920.4	0.45807	1.22889	1.42371	0.00037545	0.00043094
AC006504.7	0.201836	0.729382	1.85349	7.09822e-16	2.56014e-15
AC010997.5	0.0190279	0.163159	3.10009	4.88155e-12	1.13824e-11
AL671710.1	0.0752344	0.260757	1.79324	3.55255e-21	3.80123e-20
AC009133.1	0.332979	0.782375	1.23243	1.69131e-21	1.91616e-20
AL513534.2	0.12743	0.469279	1.88074	6.82706e-13	1.74853e-12
RNF139-AS1	0.0359713	0.164824	2.19601	8.14173e-24	1.84375e-22
AC015961.2	0.0395603	0.162039	2.03421	2.74111e-08	4.30619e-08
AL161452.1	0.0392956	0.132707	1.7558	1.22594e-13	3.34442e-13
LINC01977	0.0126691	0.17585	3.79496	8.32652e-10	1.50723e-09
LINC01133	0.0326028	0.147502	2.17767	0.00163272	0.00178267
NCK1-DT	0.636228	1.41633	1.15455	2.25257e-19	1.58337e-18
AC114763.1	0.0904363	0.237236	1.39135	6.26884e-14	1.77035e-13
SNHG20	0.361795	1.2887	1.83268	3.88786e-24	1.0095e-22
AC007216.4	0.0525503	0.112012	1.09188	0.000447454	0.000509938
AP000759.1	0.605085	1.53736	1.34525	3.17912e-14	9.41999e-14
AC007996.1	0.225625	0.713521	1.66103	1.58029e-15	5.43506e-15
LINC00996	0.0585776	0.150885	1.36503	4.36509e-07	6.21832e-07
AC010761.1	0.219843	0.749769	1.76997	8.80493e-18	4.21848e-17
AL359921.2	0.474474	1.73402	1.86972	1.10095e-20	9.90859e-20
AC005841.1	0.0197301	0.112339	2.50939	5.45948e-06	7.19218e-06
AC004908.3	0.0738492	0.207357	1.48946	5.55122e-10	1.0241e-09
TRIM31-AS1	0.0165027	0.118737	2.847	1.30994e-07	1.94073e-07
ZSCAN16-AS1	3.4432	7.50092	1.12332	1.63612e-12	4.03997e-12
MIR4453HG	0.201287	0.509257	1.33914	9.03415e-16	3.18677e-15
NCBP2-AS1	0.0343024	0.113716	1.72906	6.05151e-08	9.16975e-08
SNHG28	0.0338836	0.136342	2.00857	4.52972e-08	6.96825e-08
AC243829.1	0.0958628	0.1995	1.05735	0.0258302	0.026406
AC010491.1	0.0485753	0.161225	1.73078	6.08562e-15	2.00015e-14
AC008105.2	0.113023	0.29238	1.37123	3.10351e-06	4.17998e-06
LINC00839	0.0546926	0.339929	2.63582	1.313e-07	1.94227e-07
AL096701.3	0.0580443	0.121938	1.07092	2.71036e-06	3.6607e-06
AL109614.1	0.0524621	0.172103	1.71392	2.8976e-06	3.9081e-06
AP002907.1	0.0523617	0.161295	1.62311	4.45847e-10	8.3369e-10
AC100861.1	0.210324	0.546625	1.37794	1.48772e-11	3.26349e-11
AL023653.1	0.100041	0.201828	1.01254	2.45204e-05	3.05475e-05
AL807752.5	0.0637716	0.143992	1.17501	7.20603e-05	8.62038e-05
AC009120.2	0.185345	0.540115	1.54305	1.29266e-17	6.0137e-17
AC125437.1	0.144378	0.339607	1.23402	1.01636e-08	1.6589e-08
AC027601.1	0.0521115	0.175775	1.75406	7.31611e-19	4.40338e-18
NIFK-AS1	0.570199	1.26489	1.14947	3.89121e-19	2.53192e-18
U91328.3	0.0867605	0.2291	1.40087	1.25661e-14	3.94173e-14
AC009120.3	0.0782342	0.20608	1.39733	3.30145e-06	4.42798e-06
AL031058.1	2.06409	4.93645	1.25797	3.35746e-05	4.12929e-05
AC008735.4	0.0865364	0.274306	1.66441	1.48402e-11	3.26282e-11
AC129507.1	0.260529	0.112485	-1.21171	1.49186e-14	4.61949e-14
MIR155HG	0.174697	0.364423	1.06076	0.000382606	0.00043863
AC006449.2	0.0668791	0.226648	1.76083	7.7166e-12	1.76092e-11
AC087741.1	0.18484	0.716305	1.9543	6.13106e-19	3.78475e-18
AC008735.2	0.370896	1.54677	2.06017	6.95639e-16	2.51842e-15
AC005014.2	0.0651909	0.196055	1.58851	9.94097e-09	1.62532e-08
NRSN2-AS1	0.361432	0.952883	1.39857	4.2534e-12	9.9903e-12
RAB30-DT	1.13012	2.47868	1.1331	2.142e-18	1.14597e-17
U62317.3	0.0771659	0.242032	1.64916	0.00282688	0.00304848
AC026412.3	0.056067	0.12546	1.16201	1.89246e-05	2.37296e-05
LENG8-AS1	0.190327	0.882615	2.2133	1.87043e-24	5.14636e-23
SNHG3	0.633349	3.31461	2.38777	3.51515e-23	6.90835e-22
AP000866.6	0.0466099	0.123708	1.40823	9.04543e-09	1.48902e-08
AC092953.2	0.18004	0.409432	1.18531	1.55198e-09	2.7524e-09
AL139287.1	0.856955	2.65659	1.63228	2.35393e-21	2.60556e-20
AL139349.1	0.10616	0.398728	1.90916	2.53655e-12	6.12206e-12
LINC01515	0.0624486	0.137175	1.13528	5.73341e-08	8.7224e-08
AC002398.1	0.309954	0.894128	1.52843	4.9583e-15	1.64084e-14
IBA57-DT	0.0217474	0.171611	2.98022	3.74182e-19	2.45128e-18
AL596223.2	0.0168997	0.235135	3.79842	1.32637e-09	2.36975e-09
AC026356.1	0.0689112	0.240153	1.80114	2.38649e-09	4.14835e-09
AC102953.2	0.0770146	0.528265	2.77806	6.34095e-24	1.48935e-22
LINC02361	0.131116	0.273531	1.06086	0.00793545	0.00837003
TMCC1-AS1	0.0564185	0.273121	2.2753	3.72089e-22	4.97669e-21
AC012313.1	0.609874	1.30476	1.09721	9.69853e-17	3.90782e-16
GCC2-AS1	0.109148	0.299138	1.45453	1.41715e-06	1.95518e-06
AC145285.6	0.0553195	0.21545	1.96149	8.17601e-20	6.10389e-19
AC005306.1	0.0443541	0.131018	1.56263	2.15442e-09	3.75173e-09
AC011498.6	0.044131	0.255454	2.5332	5.12575e-18	2.55756e-17
AC012615.6	0.111174	0.305467	1.4582	3.39639e-09	5.80357e-09
MIR181A2HG	0.0618133	0.257242	2.05714	3.11279e-06	4.18661e-06
ZNNT1	0.370407	1.61505	2.12439	1.3877e-20	1.20392e-19
ZNF436-AS1	0.171084	0.482942	1.49714	1.47798e-18	8.22714e-18
AC124016.1	0.256978	0.622836	1.27721	6.96123e-07	9.72956e-07
Z83843.1	0.158435	0.390199	1.30032	1.36472e-10	2.67119e-10
KLF3-AS1	0.0972035	0.239309	1.29979	6.6653e-06	8.68564e-06
AC104532.2	0.0867313	0.275721	1.66858	3.50359e-11	7.39903e-11
AC026368.1	0.0291219	0.204193	2.80975	7.08504e-09	1.17839e-08
AL355075.2	0.0622287	0.218147	1.80965	1.36507e-07	2.01619e-07
Z94721.1	0.0670819	0.204606	1.60885	9.90734e-09	1.62258e-08
AC011472.1	0.217196	0.618419	1.50959	3.73565e-16	1.39978e-15
AL157932.1	0.077298	0.193662	1.32504	8.85537e-06	1.14007e-05
GEMIN7-AS1	0.0623331	0.226244	1.85981	2.32944e-19	1.61488e-18
AC010463.3	0.0315906	0.148998	2.23772	1.4243e-12	3.55338e-12
STARD7-AS1	0.404999	0.896532	1.14644	2.68039e-23	5.37753e-22
AC020659.1	0.0437985	0.144419	1.72131	0.000560661	0.000630743
AC092757.2	0.0296817	0.157426	2.40703	1.1357e-10	2.24115e-10
AL391244.1	0.0381039	0.249632	2.71179	1.20127e-11	2.68406e-11
AC009061.2	0.0893601	0.255126	1.5135	5.6726e-18	2.80139e-17
AC009549.1	0.0995864	0.32797	1.71954	2.91461e-11	6.18231e-11
PTOV1-AS2	0.453243	1.55688	1.7803	2.66235e-18	1.38586e-17
AL512770.1	0.0445022	0.17159	1.94702	7.40527e-17	3.06063e-16
BACH1-IT1	0.0794937	0.163972	1.04454	6.11366e-07	8.61999e-07
AC073487.1	0.0623321	0.141674	1.18453	0.000161846	0.000189378
DNAH10OS	0.081796	0.287515	1.81353	8.05528e-09	1.33057e-08
ERLNC1	0.0537347	0.173468	1.69075	0.000820382	0.000914184
AC010326.3	1.23889	2.95921	1.25617	4.8306e-17	2.04928e-16
ARIH2OS	0.2474	0.78973	1.67451	1.82367e-24	5.14636e-23
ZNF433-AS1	0.0833179	0.265898	1.67418	3.68666e-20	2.98341e-19
AC104794.3	1.43196	3.12183	1.1244	4.55366e-14	1.32884e-13
AL031846.2	0.0402655	0.122259	1.60232	2.42323e-09	4.20463e-09
HLA-F-AS1	0.174924	0.490937	1.48881	1.86482e-14	5.71917e-14
AC008764.2	0.420982	1.18444	1.49237	8.15135e-11	1.63878e-10
PXN-AS1	0.720148	1.89468	1.39559	4.65125e-21	4.81629e-20
SNHG9	3.26092	9.52841	1.54696	1.33206e-10	2.61791e-10
RUSC1-AS1	0.286733	1.65477	2.52886	1.14036e-24	3.54246e-23
CTBP1-DT	0.738001	1.7976	1.28438	1.00366e-21	1.20816e-20
AC015813.1	0.209155	0.796465	1.92904	6.07738e-17	2.55569e-16
AC004687.1	0.196521	0.638455	1.6999	1.52724e-06	2.10405e-06
SSBP3-AS1	0.0558023	0.113884	1.02917	1.41202e-05	1.78682e-05
AC145207.5	0.195689	0.684148	1.80575	4.30052e-19	2.74265e-18
AC092910.3	0.0565163	0.222571	1.97753	2.70578e-18	1.40089e-17
LINC02298	0.129878	0.703709	2.43782	8.98336e-05	0.000106802
BACH1-IT2	0.0488865	0.10807	1.14445	1.90644e-06	2.59676e-06
AL139099.2	0.048541	0.128782	1.40766	8.87421e-05	0.000105635
AC018690.1	0.212903	0.473775	1.15401	1.07902e-10	2.13409e-10
AL731569.1	0.0545931	0.24658	2.17527	1.23074e-24	3.70376e-23
AL133215.2	0.0176336	0.177145	3.32853	2.10349e-18	1.13165e-17
AC073655.2	0.0725148	0.265953	1.87482	1.82731e-16	7.09555e-16
AC005387.1	0.105525	0.379679	1.84719	1.43964e-11	3.17248e-11
AC116914.2	0.134518	0.478187	1.82977	2.27441e-14	6.866e-14
TMCO1-AS1	0.0222321	0.149893	2.75322	8.23588e-23	1.34426e-21
AC004253.1	0.100915	0.371688	1.88095	7.48419e-14	2.10125e-13
AC120114.1	0.0601133	0.15372	1.35455	2.15985e-06	2.93362e-06
AC245128.3	0.305327	0.123638	-1.30424	2.01095e-10	3.84235e-10
AC090587.1	0.111664	0.231569	1.05227	9.21548e-06	1.18485e-05
FAM111A-DT	0.273121	0.698282	1.35427	7.48335e-17	3.07968e-16
AC027117.1	0.12007	0.484708	2.01324	3.06718e-09	5.27445e-09
RAD51-AS1	0.343281	1.05652	1.62186	7.46784e-20	5.70756e-19
AC099850.1	0.0935973	0.307722	1.71709	3.89763e-17	1.67563e-16
AC114730.3	0.101313	0.298498	1.5589	1.77392e-10	3.43029e-10
LINC02802	0.034544	0.304076	3.13792	5.25596e-14	1.50193e-13
ZFPM2-AS1	0.0538648	1.49345	4.79317	1.20233e-08	1.94269e-08
AL356056.2	0.0875822	0.320232	1.87041	3.92067e-08	6.07988e-08
AC016065.1	0.199205	0.475102	1.25398	3.17612e-17	1.39027e-16
AC092295.2	0.254915	0.579011	1.18357	1.79173e-11	3.8949e-11
AL390728.5	0.99226	3.9998	2.01114	1.77966e-18	9.79324e-18
AC010615.2	0.0137841	0.138365	3.32741	3.54482e-08	5.53268e-08
GAS5	6.02765	33.7298	2.48436	3.75045e-25	1.38911e-23
NEAT1	5.48179	12.6457	1.20593	9.87341e-09	1.61978e-08
AC026333.4	0.0455404	0.168639	1.88872	2.66757e-08	4.20884e-08
AC132192.2	0.117529	0.973848	3.05069	4.7801e-28	4.60323e-25
AC009961.1	0.0516907	0.146498	1.5029	2.00341e-14	6.10534e-14
AP001628.1	0.0399788	0.207196	2.37369	1.318e-11	2.93126e-11
AL592211.1	0.0241332	0.16914	2.80913	1.01861e-13	2.80263e-13
AC025171.4	0.0665503	0.328936	2.30529	3.38861e-16	1.29106e-15
LINC01116	0.0304118	0.515883	4.08434	8.86556e-19	5.08187e-18
AL354950.1	0.0489329	0.163571	1.74104	0.000841274	0.000935504
AL136531.1	0.175496	0.477563	1.44425	1.15318e-11	2.58258e-11
MIR600HG	0.0952409	0.418571	2.13582	1.85443e-17	8.41758e-17
AC110995.1	0.43644	0.214717	-1.02335	1.29474e-11	2.88618e-11
AC004492.1	0.0913764	0.307436	1.75039	1.69225e-16	6.62454e-16
AC004241.3	0.190519	0.389007	1.02986	5.65479e-08	8.64375e-08
AC008982.2	0.0955615	0.20749	1.11854	6.16845e-05	7.48139e-05
CR936218.1	0.0925161	0.23757	1.36058	0.000213999	0.00024859
SCAT2	0.0692734	0.495128	2.83743	2.53227e-20	2.10222e-19
AC092171.2	0.320882	3.08269	3.26407	1.15354e-27	5.5543e-25
AL731563.3	0.0474507	0.175328	1.88556	1.45074e-22	2.11676e-21
AC104695.2	0.0833881	0.214638	1.36399	1.67848e-06	2.30254e-06
LINC02019	0.052347	0.140664	1.42607	3.39898e-09	5.80357e-09
AP001160.1	0.120795	0.416397	1.7854	1.9632e-18	1.07418e-17
BX537318.1	0.477849	1.42376	1.57508	6.91736e-21	6.59546e-20
AC010536.1	0.0299662	0.110733	1.88567	5.05589e-15	1.6674e-14
AC099778.1	0.069633	0.272557	1.96871	6.3351e-23	1.10922e-21
AP001469.2	0.0357831	0.1445	2.01372	1.49592e-07	2.20271e-07
Z68871.1	0.0780471	0.190217	1.28523	1.00959e-05	1.29286e-05
SCTR-AS1	0.0988361	0.983149	3.3143	1.05069e-07	1.56144e-07
ZNF346-IT1	0.0476249	0.118686	1.31736	2.56971e-08	4.07012e-08
AC027644.3	1.3134	2.82377	1.10432	8.81933e-08	1.31675e-07
AC027020.2	0.124679	0.329464	1.4019	8.92791e-07	1.24063e-06
AL133367.1	0.0298417	0.216613	2.85972	3.81521e-24	1.0095e-22
SEMA6A-AS1	0.0601484	0.12828	1.0927	2.62836e-08	4.15617e-08
AL162431.1	0.0397569	0.324033	3.02686	3.62429e-26	2.62737e-24
AC066613.1	0.0656349	0.199843	1.60633	1.91127e-07	2.7845e-07
SEC24B-AS1	0.0542874	0.139905	1.36576	3.1429e-17	1.38201e-16
AC010186.3	0.124882	0.329283	1.39876	1.42727e-09	2.54529e-09
AC017083.1	0.0277792	0.185909	2.74252	1.08083e-20	9.81924e-20
AC018638.6	0.0353668	0.156906	2.14943	7.03971e-09	1.17288e-08
LINC00926	0.106688	0.29505	1.46756	4.13434e-11	8.65515e-11
AC079174.2	0.0483785	0.266695	2.46275	3.99451e-21	4.22715e-20
LINC01124	0.949325	3.41441	1.84666	2.76512e-05	3.42705e-05
AL117336.2	0.237875	0.826471	1.79676	5.4888e-19	3.45471e-18
HMGN3-AS1	0.139479	0.343658	1.30093	6.77956e-11	1.38614e-10
C2-AS1	0.245822	0.628038	1.35324	6.05603e-08	9.16975e-08
AC007406.3	0.115266	0.239822	1.05699	6.4507e-07	9.02911e-07
AC012073.1	0.13769	0.523905	1.92788	2.47549e-12	6.00478e-12
AC105020.1	0.0372734	0.109566	1.55558	1.079e-09	1.94949e-09
AC004471.1	0.0690755	0.175807	1.34775	3.73116e-08	5.79533e-08
AC109460.2	0.0758549	0.282471	1.89679	1.75967e-10	3.40958e-10
AC021321.1	0.0197822	0.121795	2.62218	1.27781e-15	4.44236e-15
AC087289.5	0.0645805	0.161603	1.32328	4.2303e-07	6.04419e-07
SNHG21	0.193549	0.642201	1.73032	6.91736e-21	6.59546e-20
AL118505.1	0.0119947	0.120999	3.33452	3.50882e-06	4.69305e-06
AC099850.3	0.183166	2.08155	3.50644	3.81021e-18	1.94139e-17
AC018904.1	0.950887	2.41173	1.34272	4.93677e-16	1.8215e-15
ZKSCAN2-DT	0.0618838	0.381901	2.62556	1.42282e-26	1.24561e-24
AC138028.4	0.126533	0.388902	1.61989	2.38433e-11	5.10246e-11
AC092119.2	0.0414152	0.356879	3.1072	2.34337e-25	1.12833e-23
AC009704.2	0.0552076	0.129733	1.23261	6.978e-05	8.38928e-05
AC011477.1	0.378295	0.986702	1.3831	2.24904e-07	3.24712e-07
MATN1-AS1	0.101289	0.239288	1.24027	2.45958e-14	7.40181e-14
Z84485.1	0.0800929	0.337053	2.07323	3.38329e-15	1.13129e-14
AL359921.1	0.104373	0.314054	1.58927	8.08093e-11	1.62802e-10
AC007066.2	0.0855699	0.294385	1.78253	9.91069e-20	7.34153e-19
AC112907.3	0.03197	0.127021	1.99028	3.68005e-19	2.42732e-18
MORF4L2-AS1	0.0358386	0.141429	1.98049	2.49372e-18	1.31227e-17
AC127537.1	0.0865352	0.226044	1.38524	2.66895e-11	5.69889e-11

## Sheet: Appendix 3
id(uni-Cox)	HR	HR.95L	HR.95H	pvalue
POLH-AS1	5.02623	2.49965	10.1066	5.88216e-06
MIR210HG	1.58035	1.21384	2.05753	0.000675283
CSGALNACT2-DT	7.80286	2.59915	23.4248	0.00024931
AP003392.4	9.44002	2.6808	33.2416	0.000473526
DUXAP8	5.22844	2.00953	13.6035	0.000697746
LINC02870	1.64271	1.26268	2.13713	0.000217879
AC107959.3	2.24983	1.46978	3.44387	0.00018931
MKLN1-AS	3.88022	1.78731	8.42387	0.00060751
JMJD1C-AS1	5.38466	2.45671	11.8022	2.61214e-05
AC131009.1	2.37996	1.48128	3.82386	0.000338358
DDX11-AS1	8.62887	2.66828	27.9047	0.000319583
LINC01224	2.75257	1.51993	4.98486	0.000832728
AC025176.1	2.90937	1.61668	5.23568	0.000367504
TMCC1-AS1	3.61877	1.78634	7.33091	0.00035605
AC016065.1	3.89622	1.80092	8.42932	0.000552129
AC009961.1	8.21877	2.55446	26.4432	0.000410988
AC012073.1	2.4614	1.44441	4.19444	0.000926257
AC099850.3	1.69425	1.33599	2.14858	1.36232e-05

## Sheet: Appendix 4
id(whole group)	futime	fustat	POLH-AS1	DUXAP8	AC131009.1	TMCC1-AS1	riskScore	risk		id(test)	futime	fustat	POLH-AS1	DUXAP8	AC131009.1	TMCC1-AS1	riskScore	risk		id(train)	futime	fustat	POLH-AS1	DUXAP8	AC131009.1	TMCC1-AS1	riskScore	risk
TCGA-XR-A8TC	3.66849	0	0.348288	0	0.50897	0.266283	0.705421	low		TCGA-DD-AAVS	4.99452	0	0.820176	0.042924	0.271295	0.349965	1.26839	high		TCGA-XR-A8TC	3.66849	0	0.348288	0	0.50897	0.266283	0.705421	low
TCGA-G3-AAUZ	1.31507	0	0.0951561	0.0907485	0.276515	0.0685595	0.411355	low		TCGA-DD-AAE3	1.55068	0	0.26367	0.116885	0.262699	0.182644	0.574961	low		TCGA-G3-AAUZ	1.31507	0	0.0951561	0.0907485	0.276515	0.0685595	0.411355	low
TCGA-DD-A73D	1.89863	0	0.336556	0.0785145	0.304327	0.400839	0.746118	low		TCGA-DD-A4NS	6.72877	1	0.213402	0.122932	0.549029	0.237845	0.676402	low		TCGA-DD-A73D	1.89863	0	0.336556	0.0785145	0.304327	0.400839	0.746118	low
TCGA-2Y-A9H1	3.36712	1	0.070672	0.229651	0.15921	0.168181	0.4682	low		TCGA-5R-AA1D	1.23014	0	0.115953	0.0580957	0.196442	0.417962	0.519362	low		TCGA-2Y-A9H1	3.36712	1	0.070672	0.229651	0.15921	0.168181	0.4682	low
TCGA-DD-AAVP	7.53973	0	0.287712	0	0.424313	0.0557309	0.519388	low		TCGA-DD-AADL	1.74247	0	0.654133	0.291662	1.11539	0.468745	2.47738	high		TCGA-DD-AAVP	7.53973	0	0.287712	0	0.424313	0.0557309	0.519388	low
TCGA-EP-A26S	1.66575	0	0.199947	0.471106	0.186738	0.367026	0.864147	low		TCGA-2Y-A9GS	1.98356	1	0.40223	0.220394	0.805097	0.656901	1.59506	high		TCGA-EP-A26S	1.66575	0	0.199947	0.471106	0.186738	0.367026	0.864147	low
TCGA-4R-AA8I	0.717808	1	0.856711	0.678437	0.414199	0.540584	3.38916	high		TCGA-CC-A1HT	0.276712	1	0.504592	0.548774	0.515312	1.34643	3.86552	high		TCGA-4R-AA8I	0.717808	1	0.856711	0.678437	0.414199	0.540584	3.38916	high
TCGA-DD-AADK	2.87397	0	0.220917	0.0567153	0.497762	0.191238	0.592656	low		TCGA-DD-AACL	0.293151	1	0.415055	0.295023	0.472324	0.784738	1.59466	high		TCGA-DD-AADK	2.87397	0	0.220917	0.0567153	0.497762	0.191238	0.592656	low
TCGA-LG-A9QD	1.00274	0	0.229765	0.045953	0.056752	0.18497	0.449744	low		TCGA-ED-A7XP	1.09589	0	0.286358	0.385674	0.245547	0.534863	1.05116	high		TCGA-LG-A9QD	1.00274	0	0.229765	0.045953	0.056752	0.18497	0.449744	low
TCGA-EP-A3RK	0.994521	0	0.377129	0.341072	1.16975	0.490765	1.91662	high		TCGA-DD-A3A5	8.56164	1	0.369563	0.103236	0.555553	0.157595	0.762587	low		TCGA-EP-A3RK	0.994521	0	0.377129	0.341072	1.16975	0.490765	1.91662	high
TCGA-2Y-A9H3	4.15342	0	0.137374	0	0.107538	0.165082	0.384828	low		TCGA-RC-A7SK	1.29315	0	0.133448	0.135699	0.345126	0.353995	0.600422	low		TCGA-2Y-A9H3	4.15342	0	0.137374	0	0.107538	0.165082	0.384828	low
TCGA-CC-A5UE	0.745205	1	0.421101	0.349605	1.77076	1.05322	4.72899	high		TCGA-DD-AACI	4.43288	0	0.213103	0.0304275	0.353258	0.258222	0.551659	low		TCGA-CC-A5UE	0.745205	1	0.421101	0.349605	1.77076	1.05322	4.72899	high
TCGA-ZP-A9CV	2.98082	1	0.360965	0.00562175	0	0.16576	0.485681	low		TCGA-DD-A4NB	2.70959	0	0.32239	0.0213406	0.47295	0.483055	0.817482	low		TCGA-ZP-A9CV	2.98082	1	0.360965	0.00562175	0	0.16576	0.485681	low
TCGA-ES-A2HS	1.88493	1	0.161919	0	0	0.167276	0.372671	low		TCGA-LG-A6GG	1.06027	0	0.509744	0.19339	0.577674	0.482386	1.34103	high		TCGA-ES-A2HS	1.88493	1	0.161919	0	0	0.167276	0.372671	low
TCGA-2Y-A9H8	1.73425	1	0.583446	0.02124	0.254657	0.0566196	0.705312	low		TCGA-ED-A5KG	2.33973	0	0.677009	0.0544856	0.638446	0.346939	1.33114	high		TCGA-2Y-A9H8	1.73425	1	0.583446	0.02124	0.254657	0.0566196	0.705312	low
TCGA-DD-AACO	5.13973	0	0.0519131	0.00940656	0	0.0984389	0.307955	low		TCGA-DD-AADO	1.2411	0	0.328713	0.178045	0.673266	0.338977	0.979936	high		TCGA-DD-AACO	5.13973	0	0.0519131	0.00940656	0	0.0984389	0.307955	low
TCGA-DD-AAW3	4.47397	0	0.716836	0.08415	0.18392	0.145999	0.92704	high		TCGA-DD-AACA	6.30411	0	0.481018	0.182464	0.302114	0.131197	0.804914	low		TCGA-DD-AAW3	4.47397	0	0.716836	0.08415	0.18392	0.145999	0.92704	high
TCGA-ED-A4XI	2.24384	0	0.177508	0.0143814	0.120265	0.0841752	0.388136	low		TCGA-CC-5259	0.684932	0	0.212965	0.0758196	0	0.218479	0.451305	low		TCGA-ED-A4XI	2.24384	0	0.177508	0.0143814	0.120265	0.0841752	0.388136	low
TCGA-MI-A75I	1.72603	0	0.88538	0.225098	0.54389	0.240541	1.81613	high		TCGA-FV-A23B	5.07397	1	0.713118	0.686371	0.666674	0.381264	2.89811	high		TCGA-MI-A75I	1.72603	0	0.88538	0.225098	0.54389	0.240541	1.81613	high
TCGA-CC-5263	0.353425	1	1.01198	0.209929	0.817347	0.0836518	2.18803	high		TCGA-G3-A5SK	2.03836	0	0.0955385	0.0772511	0	0.121636	0.35773	low		TCGA-CC-5263	0.353425	1	1.01198	0.209929	0.817347	0.0836518	2.18803	high
TCGA-DD-AADV	1.5726	0	0.365458	0.285405	0.416824	0.199333	0.878668	high		TCGA-ZP-A9D2	2.09589	1	0.316647	0.931825	1.22925	0.935284	5.04332	high		TCGA-DD-AADV	1.5726	0	0.365458	0.285405	0.416824	0.199333	0.878668	high
TCGA-ZP-A9D0	2.98904	0	0.127919	0.00476845	0	0.0780548	0.332709	low		TCGA-G3-AAV3	1.12877	0	0.57507	0.0541606	0.0668441	0.330932	0.809336	low		TCGA-ZP-A9D0	2.98904	0	0.127919	0.00476845	0	0.0780548	0.332709	low
TCGA-O8-A75V	1.47397	0	0.0701462	0.293193	0.345018	0.132281	0.545258	low		TCGA-K7-AAU7	0.983562	0	0.387596	0.438706	1.17215	0.206651	1.70801	high		TCGA-O8-A75V	1.47397	0	0.0701462	0.293193	0.345018	0.132281	0.545258	low
TCGA-DD-A39V	1.76164	1	0.264274	0.732712	0.159366	0.845132	1.82638	high		TCGA-DD-A3A9	2.55068	1	0.434152	0.0689804	0	0.0982727	0.541169	low		TCGA-DD-A39V	1.76164	1	0.264274	0.732712	0.159366	0.845132	1.82638	high
TCGA-DD-A4ND	7.52329	0	0.391735	0.370074	0.346957	0.186234	0.944594	high		TCGA-G3-A5SM	1.42466	0	0.211707	0.289135	0.520147	0.274099	0.818248	low		TCGA-DD-A4ND	7.52329	0	0.391735	0.370074	0.346957	0.186234	0.944594	high
TCGA-DD-AADC	1.16438	1	0.548691	0.270889	1.78998	0.881534	4.50011	high		TCGA-DD-A11A	0.216438	0	0.0907092	0.545076	1.09158	0.396325	1.44928	high		TCGA-DD-AADC	1.16438	1	0.548691	0.270889	1.78998	0.881534	4.50011	high
TCGA-DD-AAEH	2.14795	0	0.130073	0.0060628	0.15008	0.118851	0.378985	low		TCGA-DD-A4NN	2.46301	1	1.05786	0.00910758	0.22016	0.199273	1.42607	high		TCGA-DD-AAEH	2.14795	0	0.130073	0.0060628	0.15008	0.118851	0.378985	low
TCGA-DD-AAE9	1.97808	0	1.0571	0.190642	0.923721	0.456234	3.30718	high		TCGA-DD-AACG	1.28493	1	0.319137	0.0992502	0.468407	0.591324	0.966487	high		TCGA-DD-AAE9	1.97808	0	1.0571	0.190642	0.923721	0.456234	3.30718	high
TCGA-G3-A25S	1.13973	1	0.543231	0.433659	0.65955	0.310731	1.65725	high		TCGA-UB-A7MC	1.36986	0	0.598127	0.77969	0.184533	0.22619	1.80437	high		TCGA-G3-A25S	1.13973	1	0.543231	0.433659	0.65955	0.310731	1.65725	high
TCGA-DD-AAW2	5.08219	0	0.569647	0.0288092	0	0.0776487	0.607917	low		TCGA-DD-A1EA	6.61644	0	0.231142	0.448402	0.381685	0.296213	0.933208	high		TCGA-DD-AAW2	5.08219	0	0.569647	0.0288092	0	0.0776487	0.607917	low
TCGA-3K-AAZ8	1.08493	0	0.200952	0.165745	0.120129	0.183993	0.512333	low		TCGA-DD-A4NG	2.19726	1	0.336076	0.548868	0.988965	0.38126	1.85933	high		TCGA-3K-AAZ8	1.08493	0	0.200952	0.165745	0.120129	0.183993	0.512333	low
TCGA-DD-A4NH	2.51233	0	1.13087	0.045787	1.66572	0.327474	4.40916	high		TCGA-BC-A69I	1.06027	0	0.245092	0.0314515	0.0673818	0.0923273	0.420934	low		TCGA-DD-A4NH	2.51233	0	1.13087	0.045787	1.66572	0.327474	4.40916	high
TCGA-DD-AAEB	1.30959	0	0.0434412	0.0952118	0.278725	0.0646399	0.385613	low		TCGA-ZS-A9CF	6.60822	0	0.200273	0.577477	1.22971	0.202768	1.60503	high		TCGA-DD-AAEB	1.30959	0	0.0434412	0.0952118	0.278725	0.0646399	0.385613	low
TCGA-ZP-A9CY	2.14247	0	0.233342	0.113489	0.446415	0.222912	0.637285	low		TCGA-BC-A217	3.8274	1	0.306887	0.438121	0.633066	0.174858	1.07469	high		TCGA-ZP-A9CY	2.14247	0	0.233342	0.113489	0.446415	0.222912	0.637285	low
TCGA-DD-AADF	0.315068	1	2.16426	0.217774	0.223345	0.086398	6.92101	high		TCGA-BC-A10S	3.89863	1	0.0902635	0.0709828	0.104367	0.204253	0.402955	low		TCGA-DD-AADF	0.315068	1	2.16426	0.217774	0.223345	0.086398	6.92101	high
TCGA-DD-AACH	0.534247	1	0.537226	0.178798	1.08463	0.707541	2.25197	high		TCGA-NI-A4U2	4.90685	1	0.153927	0.0330812	0.0845859	0.222713	0.421624	low		TCGA-DD-AACH	0.534247	1	0.537226	0.178798	1.08463	0.707541	2.25197	high
TCGA-BC-A10X	2.10959	1	0.227891	0.021872	0.179587	0.126462	0.448924	low		TCGA-G3-A3CK	1.60274	0	0.135843	0.123533	0.218962	0.273119	0.514354	low		TCGA-BC-A10X	2.10959	1	0.227891	0.021872	0.179587	0.126462	0.448924	low
TCGA-CC-A7IK	0.717808	1	0.246403	0.244339	0.119775	0.855706	1.03466	high		TCGA-RC-A7SF	1.5863	0	0.188341	0.139687	0.404991	0.169195	0.57637	low		TCGA-CC-A7IK	0.717808	1	0.246403	0.244339	0.119775	0.855706	1.03466	high
TCGA-ED-A7XO	1.16986	0	0.171788	0.180407	0.234284	0.230583	0.558669	low		TCGA-DD-AACD	1.04384	1	0.344129	0.0156843	0.596658	0.255852	0.746577	low		TCGA-ED-A7XO	1.16986	0	0.171788	0.180407	0.234284	0.230583	0.558669	low
TCGA-G3-A7M6	1.73151	0	0.395174	1.01028	0.472671	0.490434	2.64209	high		TCGA-2Y-A9H0	10.0685	0	0.438104	0.524234	0.903346	0.0654824	1.50939	high		TCGA-G3-A7M6	1.73151	0	0.395174	1.01028	0.472671	0.490434	2.64209	high
TCGA-DD-AAW1	5.44932	0	0.0962379	0.0176597	0.526925	0.0828242	0.44906	low		TCGA-DD-A3A6	8.92603	1	0.676362	0.579065	0.430275	0.534348	2.41558	high		TCGA-DD-AAW1	5.44932	0	0.0962379	0.0176597	0.526925	0.0828242	0.44906	low
TCGA-CC-A7IG	0.819178	1	0.535455	0.0421571	0.398191	0.323144	0.923619	high		TCGA-MI-A75H	2.04658	0	0.284495	0.0308608	0.292956	0.265776	0.587537	low		TCGA-CC-A7IG	0.819178	1	0.535455	0.0421571	0.398191	0.323144	0.923619	high
TCGA-CC-5261	0.265753	1	1.16082	0.569411	0.258001	0.171605	2.99525	high		TCGA-BD-A3EP	1.12055	0	0.517373	0.222631	0.689383	0.212985	1.19681	high		TCGA-CC-5261	0.265753	1	1.16082	0.569411	0.258001	0.171605	2.99525	high
TCGA-WX-AA47	1.52329	1	0.129745	0.00604685	0.285324	0.234285	0.453057	low		TCGA-EP-A2KB	1.63288	1	0.297455	0.0234007	0.475317	0.767928	1.00646	high		TCGA-WX-AA47	1.52329	1	0.129745	0.00604685	0.285324	0.234285	0.453057	low
TCGA-DD-AA3A	1.12329	1	1.49315	0.558973	0.618822	0.79425	9.57304	high		TCGA-CC-A8HU	0.942466	1	0.767643	0.160055	1.33755	0.452921	2.81787	high		TCGA-DD-AA3A	1.12329	1	1.49315	0.558973	0.618822	0.79425	9.57304	high
TCGA-2Y-A9H5	1.52055	1	0.563303	0.00800156	0	0.0991686	0.600095	low		TCGA-CC-5262	0.282192	1	0.355749	0.658114	0.925884	0.102599	1.63877	high		TCGA-2Y-A9H5	1.52055	1	0.563303	0.00800156	0	0.0991686	0.600095	low
TCGA-DD-A114	3.14795	1	1.0678	0.0773069	0.639035	0.224943	2.05488	high		TCGA-RC-A7SH	1.28219	0	0.63887	0	0.613198	0.270312	1.1029	high		TCGA-DD-A114	3.14795	1	1.0678	0.0773069	0.639035	0.224943	2.05488	high
TCGA-BC-A110	5.79726	1	0.0929012	0.0669509	0	0.0701862	0.337778	low		TCGA-G3-A7M8	1.17808	0	0.158227	0.0173123	0.394268	0.163469	0.479819	low		TCGA-BC-A110	5.79726	1	0.0929012	0.0669509	0	0.0701862	0.337778	low
TCGA-FV-A3I0	2.32329	0	0.837468	0.867487	0.132576	0.0748001	2.31705	high		TCGA-G3-A7M7	0.989041	0	0.175627	0.127569	0.070583	0.193118	0.464839	low		TCGA-FV-A3I0	2.32329	0	0.837468	0.867487	0.132576	0.0748001	2.31705	high
TCGA-RC-A7SB	1.61096	0	0.182847	0.413282	0.436446	0.313057	0.884547	high		TCGA-WQ-A9G7	0.0821918	0	0.595823	0.0419943	1.12982	0.158262	1.3649	high		TCGA-RC-A7SB	1.61096	0	0.182847	0.413282	0.436446	0.313057	0.884547	high
TCGA-GJ-A9DB	0.183562	1	0.496989	0.307629	2.11103	0.193702	3.00866	high		TCGA-ZP-A9CZ	1.93425	0	0.406752	0.0111425	1.38666	0.103527	1.15343	high		TCGA-GJ-A9DB	0.183562	1	0.496989	0.307629	2.11103	0.193702	3.00866	high
TCGA-UB-A7ME	1.33151	0	0.409272	0.0709797	0.509436	0.113635	0.726888	low		TCGA-DD-A3A4	1.67671	1	0.166668	0.00786446	0.250636	0.474051	0.569233	low		TCGA-UB-A7ME	1.33151	0	0.409272	0.0709797	0.509436	0.113635	0.726888	low
TCGA-DD-AACV	4.19452	0	0.322218	0.258331	1.06937	0.308221	1.31755	high		TCGA-DD-A39Y	0.468493	1	0.150304	0.290008	1.38071	0.761577	1.92229	high		TCGA-DD-AACV	4.19452	0	0.322218	0.258331	1.06937	0.308221	1.31755	high
TCGA-DD-AACT	4.27945	0	0.527453	0.0281462	0.118332	0.0881603	0.623627	low		TCGA-DD-A4NI	2.23562	0	0.123636	0.00383611	0.465946	0.189686	0.482699	low		TCGA-DD-AACT	4.27945	0	0.527453	0.0281462	0.118332	0.0881603	0.623627	low
TCGA-WX-AA44	1.68493	0	0.629033	0.0367904	0.10395	0.295358	0.846466	low		TCGA-UB-A7MA	2.32329	0	0.679221	0.215401	1.47172	0.681842	3.50133	high		TCGA-WX-AA44	1.68493	0	0.629033	0.0367904	0.10395	0.295358	0.846466	low
TCGA-DD-A3A1	0.638356	1	0.269361	0.275882	1.69693	0.530053	2.21506	high		TCGA-CC-A3MB	0.863014	1	0.273677	0.020984	1.16881	0.592663	1.28735	high		TCGA-DD-A3A1	0.638356	1	0.269361	0.275882	1.69693	0.530053	2.21506	high
TCGA-KR-A7K0	0.178082	1	0.275707	0.0842779	0.315794	0.29865	0.641439	low		TCGA-KR-A7K2	2.27123	0	0.290277	0.199266	0.0807257	0.074548	0.532097	low		TCGA-KR-A7K0	0.178082	1	0.275707	0.0842779	0.315794	0.29865	0.641439	low
TCGA-FV-A3R2	0.531507	1	0.74253	0.0927664	1.35854	0.431868	2.52342	high		TCGA-DD-AADU	1.51781	0	0.395877	0	0.210683	0.0812794	0.535984	low		TCGA-FV-A3R2	0.531507	1	0.74253	0.0927664	1.35854	0.431868	2.52342	high
TCGA-DD-AACN	3.56712	0	0.732525	0.0449355	0.150318	0.382472	1.08136	high		TCGA-2Y-A9HB	0.712329	0	0.24146	0.0687282	0.225717	0.108397	0.487193	low		TCGA-DD-AACN	3.56712	0	0.732525	0.0449355	0.150318	0.382472	1.08136	high
TCGA-FV-A2QQ	1.99726	0	0.182549	0.268678	0.533878	0.220406	0.742989	low		TCGA-DD-A1EK	1.52877	1	0.441541	0.221827	0.58425	0.140432	0.955887	high		TCGA-FV-A2QQ	1.99726	0	0.182549	0.268678	0.533878	0.220406	0.742989	low
TCGA-CC-A9FW	0.679452	0	0.809006	0.217363	1.70154	0.246213	3.33219	high		TCGA-DD-AAE1	1.51233	0	0.398092	0.458303	0.343161	0.442332	1.29376	high		TCGA-CC-A9FW	0.679452	0	0.809006	0.217363	1.70154	0.246213	3.33219	high
TCGA-DD-A11C	1.8137	0	0.560796	0.53202	0.520985	0.307297	1.72781	high		TCGA-BC-A10U	2.29315	1	0.615745	0.475049	0.87727	0.240082	2.05365	high		TCGA-DD-A11C	1.8137	0	0.560796	0.53202	0.520985	0.307297	1.72781	high
TCGA-DD-AAD2	1.80274	0	0.179322	0.00340506	0.51663	0.198346	0.539139	low		TCGA-DD-AAVY	5.39726	0	0.245103	0	0.229141	0.131158	0.464026	low		TCGA-DD-AAD2	1.80274	0	0.179322	0.00340506	0.51663	0.198346	0.539139	low
TCGA-NI-A8LF	2.18904	0	0.23023	0.0264951	0.357794	0.353764	0.60988	low		TCGA-FV-A3R3	1.00274	1	0.12514	0.0481999	0.2757	0.148825	0.436478	low		TCGA-NI-A8LF	2.18904	0	0.23023	0.0264951	0.357794	0.353764	0.60988	low
TCGA-DD-AADN	2.46027	0	0.154322	0.0801269	0.336135	0.927974	0.931108	high		TCGA-BC-A10W	0.249315	1	0.337112	0.349006	0.588584	0.438071	1.22932	high		TCGA-DD-AADN	2.46027	0	0.154322	0.0801269	0.336135	0.927974	0.931108	high
TCGA-DD-AADJ	2.92055	0	0.121618	0.136787	0.184302	0.138099	0.448167	low		TCGA-5R-AA1C	1.42466	0	0.497552	0.912499	0.278193	1.54624	5.79981	high		TCGA-DD-AADJ	2.92055	0	0.121618	0.136787	0.184302	0.138099	0.448167	low
TCGA-DD-AACF	1	1	0.461596	0	0.299361	0.134545	0.644619	low		TCGA-5R-AAAM	0.126027	1	0.269702	0.243061	0.213174	0.166429	0.635932	low		TCGA-DD-AACF	1	1	0.461596	0	0.299361	0.134545	0.644619	low
TCGA-DD-AAVX	4.70685	0	0.093149	0.0170779	0.625263	0.183564	0.516251	low		TCGA-DD-A1EH	4.09589	0	0.960647	0.0325131	0.0494953	0.423223	1.39763	high		TCGA-DD-AAVX	4.70685	0	0.093149	0.0170779	0.625263	0.183564	0.516251	low
TCGA-CC-5264	0.279452	1	0.57059	0.379339	0.555577	0.168757	1.35009	high		TCGA-DD-AAE4	1.66575	0	0.0789077	0.0775222	0.091292	0.124714	0.371268	low		TCGA-CC-5264	0.279452	1	0.57059	0.379339	0.555577	0.168757	1.35009	high
TCGA-HP-A5N0	2.06027	1	0.603404	0.0982354	0.132966	0.111122	0.764194	low		TCGA-DD-AAEG	1.96986	0	0.0915053	0.00421048	0.719616	0.241589	0.564895	low		TCGA-HP-A5N0	2.06027	1	0.603404	0.0982354	0.132966	0.111122	0.764194	low
TCGA-G3-A5SJ	1.91233	0	0.172343	0.464103	0.712729	0.382307	1.15697	high		TCGA-DD-A1EJ	2.75342	1	0.582936	0.315517	1.0896	0.936808	3.36491	high		TCGA-G3-A5SJ	1.91233	0	0.172343	0.464103	0.712729	0.382307	1.15697	high
TCGA-DD-AAEE	2.21918	0	0.376592	0.377576	0.827588	0.178243	1.24562	high		TCGA-G3-AAV7	0.989041	0	1.05127	0.324257	0.732196	0.362755	3.12074	high		TCGA-DD-AAEE	2.21918	0	0.376592	0.377576	0.827588	0.178243	1.24562	high
TCGA-CC-A3M9	0.821918	1	0.608612	1.03614	0.564742	0.366234	3.42691	high		TCGA-G3-A3CG	1.84384	0	0.133975	0.185005	0.15455	0.0589099	0.441192	low		TCGA-CC-A3M9	0.821918	1	0.608612	1.03614	0.564742	0.366234	3.42691	high
TCGA-WQ-AB4B	1.08219	0	0.0434059	0.0349759	0	0.152111	0.327401	low		TCGA-EP-A12J	1.56164	0	0.429335	0.0104654	0.0667889	0.183141	0.564281	low		TCGA-WQ-AB4B	1.08219	0	0.0434059	0.0349759	0	0.152111	0.327401	low
TCGA-DD-AADY	1.52055	0	0.576777	0.0084156	0.105879	0.135192	0.671866	low		TCGA-DD-A73G	9.52877	0	0.238846	0.00257417	0.246062	0.30524	0.538981	low		TCGA-DD-AADY	1.52055	0	0.576777	0.0084156	0.105879	0.135192	0.671866	low
TCGA-2Y-A9GZ	2.32329	1	0.265321	0.474374	0.68704	0.465176	1.39311	high		TCGA-DD-AAED	2.09041	0	0.640502	0.0079753	0.899839	0.171629	1.22454	high		TCGA-2Y-A9GZ	2.32329	1	0.265321	0.474374	0.68704	0.465176	1.39311	high
TCGA-DD-A11D	4.27397	1	0.135143	0.261478	0.465043	0.107164	0.604592	low		TCGA-DD-AAVZ	5.20548	0	0.319459	0.0115615	0.450546	0.0812091	0.569032	low		TCGA-DD-A11D	4.27397	1	0.135143	0.261478	0.465043	0.107164	0.604592	low
TCGA-BC-4072	4.08219	1	0.368301	0.38085	0.744916	0.337171	1.34147	high		TCGA-XR-A8TF	1.89863	1	1.28785	0.197254	1.19445	0.137164	4.0777	high		TCGA-BC-4072	4.08219	1	0.368301	0.38085	0.744916	0.337171	1.34147	high
TCGA-K7-A5RF	1.72877	0	0.162902	0.0871198	0.300413	0.151763	0.486806	low		TCGA-DD-A3A3	1.46575	1	0.155885	0.00879043	0.339335	0.095477	0.433058	low		TCGA-K7-A5RF	1.72877	0	0.162902	0.0871198	0.300413	0.151763	0.486806	low
TCGA-DD-AAVU	6.03288	0	0.263718	0.227851	0.446288	0.330796	0.820975	low		TCGA-MI-A75C	0.79726	0	0.21302	0.0602019	0.244746	0.575123	0.693672	low		TCGA-DD-AAVU	6.03288	0	0.263718	0.227851	0.446288	0.330796	0.820975	low
TCGA-DD-A73B	0.775342	1	0.228294	0.0153743	0.483815	0.16026	0.552868	low		TCGA-DD-AAE7	1.76438	0	0.254043	0.0527517	0.291286	0.0487392	0.482225	low		TCGA-DD-A73B	0.775342	1	0.228294	0.0153743	0.483815	0.16026	0.552868	low
TCGA-PD-A5DF	1.75068	1	0.170916	0.460615	0.791376	0.286834	1.1152	high		TCGA-ZS-A9CE	3.4	0	0.198254	0.261312	0.309917	0.203414	0.646553	low		TCGA-PD-A5DF	1.75068	1	0.170916	0.460615	0.791376	0.286834	1.1152	high
TCGA-BC-A8YO	1.53973	0	0.308287	0.326045	0.888903	0.678467	1.69567	high		TCGA-DD-A3A2	5.83836	1	0.17024	0.0137601	0.221966	0.156975	0.434468	low		TCGA-BC-A8YO	1.53973	0	0.308287	0.326045	0.888903	0.678467	1.69567	high
TCGA-DD-AACQ	1.18356	1	0.222236	0.0118669	0.75536	0.256009	0.698993	low		TCGA-2Y-A9H6	0.978082	0	0.0936069	0.0341264	0.208873	0.199547	0.413002	low		TCGA-DD-AACQ	1.18356	1	0.222236	0.0118669	0.75536	0.256009	0.698993	low
TCGA-CC-A5UD	0.832877	1	0.955267	0.0549774	0.145927	1.106	2.6617	high		TCGA-UB-AA0U	0.89589	0	0.688663	0.180014	0.3068	0.10917	1.0368	high		TCGA-CC-A5UD	0.832877	1	0.955267	0.0549774	0.145927	1.106	2.6617	high
TCGA-DD-AAEK	2.92329	0	0.281017	0.257222	0.115426	0.225101	0.648088	low		TCGA-CC-A8HT	0.383562	1	0.614482	0.788712	1.32326	0.412785	4.37214	high		TCGA-DD-AAEK	2.92329	0	0.281017	0.257222	0.115426	0.225101	0.648088	low
TCGA-BC-A10T	2.29315	1	0.208774	0.3709	0.337042	0.323767	0.829571	low		TCGA-KR-A7K7	2.60548	0	0.436906	0.314784	0.58719	0.24507	1.14844	high		TCGA-BC-A10T	2.29315	1	0.208774	0.3709	0.337042	0.323767	0.829571	low
TCGA-DD-A1EF	1.07945	1	0.649718	0.0161895	0.37159	0.525973	1.21407	high		TCGA-EP-A2KA	1.71781	1	0.461498	0.257969	0.35473	0.511622	1.20674	high		TCGA-DD-A1EF	1.07945	1	0.649718	0.0161895	0.37159	0.525973	1.21407	high
TCGA-DD-AACP	1.13699	0	0.884447	0.289408	0.366415	0.575557	2.30446	high		TCGA-DD-AADI	2.9726	0	0.261997	0.0191079	0.157944	0.291467	0.529706	low		TCGA-DD-AACP	1.13699	0	0.884447	0.289408	0.366415	0.575557	2.30446	high
TCGA-DD-AAVQ	7.47397	0	0.262615	0.0185801	0.325477	0.118372	0.508488	low		TCGA-ZS-A9CD	3.79726	1	0.223213	0.0244211	0.289492	0.225186	0.519585	low		TCGA-DD-AAVQ	7.47397	0	0.262615	0.0185801	0.325477	0.118372	0.508488	low
TCGA-BC-A5W4	1.49863	1	0.168043	0.26123	0.706275	0.172463	0.772462	low		TCGA-DD-A1ED	6.30411	0	0.156808	0.0165405	0.180677	0.0818799	0.392218	low		TCGA-BC-A5W4	1.49863	1	0.168043	0.26123	0.706275	0.172463	0.772462	low
TCGA-UB-A7MD	0.142466	1	0.139295	0.336192	0.556936	0.558973	1.01538	high		TCGA-XR-A8TE	2.53425	0	0.611195	0.0192818	0.336513	0.128022	0.814328	low		TCGA-UB-A7MD	0.142466	1	0.139295	0.336192	0.556936	0.558973	1.01538	high
TCGA-DD-A113	6.64384	0	0.334092	0.0494821	0.621333	0.192331	0.73609	low		TCGA-K7-A6G5	1.40274	0	0.0792802	0.0732857	0.177958	0.143842	0.396193	low		TCGA-DD-A113	6.64384	0	0.334092	0.0494821	0.621333	0.192331	0.73609	low
TCGA-DD-A1EI	0.50137	0	0.21103	0.0400121	0.646826	0.542906	0.84341	low		TCGA-WX-AA46	2.07123	0	0.185015	0.0632088	0.19071	0.138719	0.451542	low		TCGA-DD-A1EI	0.50137	0	0.21103	0.0400121	0.646826	0.542906	0.84341	low
TCGA-2Y-A9H4	3.97808	0	0.363744	0.436446	1.34071	0.302586	1.98361	high		TCGA-DD-AADD	3.3726	0	0.775128	0.295991	0.846438	0.451748	2.43705	high		TCGA-2Y-A9H4	3.97808	0	0.363744	0.436446	1.34071	0.302586	1.98361	high
TCGA-DD-A39Z	1.64658	1	0.363903	0.11819	0.0780116	0.299124	0.645597	low		TCGA-G3-A3CJ	1.6274	0	0	0.00242871	0.386297	0.122897	0.369427	low		TCGA-DD-A39Z	1.64658	1	0.363903	0.11819	0.0780116	0.299124	0.645597	low
TCGA-CC-5260	0.238356	1	0.568047	0.458598	0.275306	0.247665	1.31837	high		TCGA-DD-AAVR	6.88493	0	0.116355	0.0347348	0.134349	0.100234	0.374476	low		TCGA-CC-5260	0.238356	1	0.568047	0.458598	0.275306	0.247665	1.31837	high
TCGA-DD-AAE0	1.52055	0	0.688845	0.0704988	1.27634	0.420684	2.16323	high		TCGA-G3-A3CI	0.493151	0	0.274227	0.0658764	0.571928	0.210274	0.682337	low		TCGA-DD-AAE0	1.52055	0	0.688845	0.0704988	1.27634	0.420684	2.16323	high
TCGA-DD-A116	4.44384	1	0.283324	0.09345	2.05771	0.0828965	1.59257	high		TCGA-ED-A8O5	1.11233	0	0.864189	0.00458608	0.169063	0.252105	1.11582	high		TCGA-DD-A116	4.44384	1	0.283324	0.09345	2.05771	0.0828965	1.59257	high
TCGA-BC-A3KG	1.86301	0	0.663108	0.918355	0.660967	0.262943	3.15292	high		TCGA-DD-AAD6	1.8411	0	0.702116	0.166609	0.541284	0.604265	1.81251	high		TCGA-BC-A3KG	1.86301	0	0.663108	0.918355	0.660967	0.262943	3.15292	high
TCGA-G3-A25V	2.35616	0	0.127177	0.0874928	0	0.161446	0.389674	low		TCGA-K7-A5RG	1.42192	0	0.303663	0.54813	0.407803	0.379636	1.24497	high		TCGA-G3-A25V	2.35616	0	0.127177	0.0874928	0	0.161446	0.389674	low
TCGA-ED-A66Y	0.810959	1	0.56729	0.387582	1.17599	0.39373	2.39301	high		TCGA-G3-AAV5	0.969863	0	0.319669	0.0169377	0.157416	1.01172	1.03675	high		TCGA-ED-A66Y	0.810959	1	0.56729	0.387582	1.17599	0.39373	2.39301	high
TCGA-DD-AADB	3.40274	0	0.34164	0.141105	0.13163	1.09463	1.28724	high		TCGA-2Y-A9GY	2.07397	1	0.584493	0.171231	0.381646	0.924182	1.848	high		TCGA-DD-AADB	3.40274	0	0.34164	0.141105	0.13163	1.09463	1.28724	high
TCGA-GJ-A3OU	2.40822	0	0.284897	0.0585458	0.251282	0.494765	0.714296	low		TCGA-DD-A4NF	2.58082	0	0.179952	0.170397	0.338707	0.23236	0.596408	low		TCGA-GJ-A3OU	2.40822	0	0.284897	0.0585458	0.251282	0.494765	0.714296	low
TCGA-ED-A627	1.1589	0	0.357342	0.0557896	0.597612	0.15287	0.728653	low		TCGA-DD-AAW0	5.52055	0	0.0275629	0.0679324	0.620975	0.184358	0.499732	low		TCGA-ED-A627	1.1589	0	0.357342	0.0557896	0.597612	0.15287	0.728653	low
TCGA-2Y-A9GX	6.69041	0	0.201949	0.070141	0.484456	0.249092	0.610529	low		TCGA-CC-A7IF	1.77808	1	0.247119	0.00533729	0.825298	0.174945	0.699653	low		TCGA-2Y-A9GX	6.69041	0	0.201949	0.070141	0.484456	0.249092	0.610529	low
TCGA-DD-A115	6.96438	1	0.494871	0.20753	0.588269	0.114331	0.98987	high		TCGA-2Y-A9GW	3.48219	1	0.181363	0.15006	0.272065	0.234987	0.562288	low		TCGA-DD-A115	6.96438	1	0.494871	0.20753	0.588269	0.114331	0.98987	high
TCGA-G3-AAV0	1.30411	0	0.126525	0.00882665	0.0748532	0.191954	0.383937	low		TCGA-RC-A7S9	1.75342	0	0.437408	0.00217042	0.86637	0.100618	0.861899	low		TCGA-G3-AAV0	1.30411	0	0.126525	0.00882665	0.0748532	0.191954	0.383937	low
TCGA-CC-A7IE	0.594521	1	0.435164	0.16546	0.98682	0.456218	1.48444	high		TCGA-DD-A1EG	3.7589	1	0.15246	0.320493	0.289279	0.222911	0.651668	low		TCGA-CC-A7IE	0.594521	1	0.435164	0.16546	0.98682	0.456218	1.48444	high
TCGA-DD-AAD5	3.68493	0	0.502658	0.43574	0.977221	0.974432	3.32403	high		TCGA-DD-A1EL	1.13699	1	0.343245	0.291366	0.471371	1.86847	3.55861	high		TCGA-DD-AAD5	3.68493	0	0.502658	0.43574	0.977221	0.974432	3.32403	high
TCGA-2Y-A9GT	4.44932	1	0.165358	0.0309471	0.154314	0.253931	0.457363	low		TCGA-2Y-A9GU	5.31233	0	0.157635	0.0177341	0.280544	0.11645	0.430185	low		TCGA-2Y-A9GT	4.44932	1	0.165358	0.0309471	0.154314	0.253931	0.457363	low
TCGA-DD-AACJ	5.7589	0	0.0765555	0.217822	0.529342	0.25759	0.629685	low		TCGA-YA-A8S7	1.12877	1	0.480551	0.471229	0.745765	0.817069	2.55462	high		TCGA-DD-AACJ	5.7589	0	0.0765555	0.217822	0.529342	0.25759	0.629685	low
TCGA-DD-AAE6	0.386301	0	0.564388	0.159061	1.41626	0.296723	1.98936	high		TCGA-BD-A2L6	3.73425	0	0.263595	0.00792216	0.0998644	0.162056	0.454432	low		TCGA-DD-AAE6	0.386301	0	0.564388	0.159061	1.41626	0.296723	1.98936	high
TCGA-DD-A4NV	6.56986	0	0.229306	0.119184	0.526453	0.34404	0.740957	low		TCGA-DD-A73C	1.92055	0	0.0257332	0.0138402	0.0591115	0.295588	0.365312	low		TCGA-DD-A4NV	6.56986	0	0.229306	0.119184	0.526453	0.34404	0.740957	low
TCGA-DD-AACC	4.61644	1	0.481353	0.00339647	0.0859143	0.233005	0.632094	low		TCGA-MI-A75G	1.91233	0	0.278945	0.285676	0.658402	0.121084	0.853089	low		TCGA-DD-AACC	4.61644	1	0.481353	0.00339647	0.0859143	0.233005	0.632094	low
TCGA-DD-AAEA	1.57534	0	0.277645	0.1504	0.839218	0.137476	0.833059	low		TCGA-CC-A8HS	0.821918	1	0.739941	0.216726	0.85101	0.369195	1.99983	high		TCGA-DD-AAEA	1.57534	0	0.277645	0.1504	0.839218	0.137476	0.833059	low
TCGA-MR-A8JO	0.90411	0	0.259127	0.139446	0.326566	0.751473	0.977469	high		TCGA-DD-AACY	3.9726	0	0.273758	0.0715872	0.613286	0.0405068	0.61114	low		TCGA-MR-A8JO	0.90411	0	0.259127	0.139446	0.326566	0.751473	0.977469	high
TCGA-DD-A73A	1.99452	0	0.245429	0.0412017	0.281528	0.237204	0.547492	low		TCGA-2Y-A9HA	0.0986301	1	0.407828	0.372294	1.03451	0.474847	1.87442	high		TCGA-DD-A73A	1.99452	0	0.245429	0.0412017	0.281528	0.237204	0.547492	low
TCGA-ED-A7PY	1.06849	0	0.62245	0.00408127	0.528567	0.166491	0.944278	high		TCGA-G3-A6UC	1.83836	0	0.345054	0.0679706	0.238063	0.125554	0.569642	low		TCGA-ED-A7PY	1.06849	0	0.62245	0.00408127	0.528567	0.166491	0.944278	high
TCGA-DD-A4NQ	1.02192	1	0.520145	0.447102	0.324471	0.639478	1.74595	high		TCGA-CC-A7IH	1	0	0.378563	0.10518	0.317423	0.0898425	0.631517	low		TCGA-DD-A4NQ	1.02192	1	0.520145	0.447102	0.324471	0.639478	1.74595	high
TCGA-BD-A3ER	3.05479	0	0.141896	0.119991	0.31056	0.110602	0.47726	low		TCGA-ZP-A9D4	1.08219	0	0.399725	0.111659	0.384605	0.249769	0.778204	low		TCGA-BD-A3ER	3.05479	0	0.141896	0.119991	0.31056	0.110602	0.47726	low
TCGA-BC-A10R	0.843836	1	0.205083	0.457995	0.0989555	0.218543	0.718321	low		TCGA-MI-A75E	1.38904	0	0.17941	0.0736155	0.387073	0.206568	0.541063	low		TCGA-BC-A10R	0.843836	1	0.205083	0.457995	0.0989555	0.218543	0.718321	low
TCGA-CC-A7IL	0.761644	1	0.607947	0.287542	0.503434	0.0853238	1.15962	high		TCGA-DD-A39W	2.26575	1	0.288216	0.0023713	0.598263	0.27399	0.695125	low		TCGA-CC-A7IL	0.761644	1	0.607947	0.287542	0.503434	0.0853238	1.15962	high
TCGA-FV-A4ZP	6.81096	1	0.480666	0.0683711	0.229325	0.409364	0.856805	low		TCGA-ED-A8O6	0.153425	1	0.273446	0.258772	1.2158	0.406017	1.46771	high		TCGA-FV-A4ZP	6.81096	1	0.480666	0.0683711	0.229325	0.409364	0.856805	low
TCGA-CC-A5UC	0.950685	1	0.709204	0.0369986	0.63534	0.631815	1.72304	high		TCGA-DD-A39X	4.6411	1	0.0974994	0.0223376	0.361035	0.418873	0.539956	low		TCGA-CC-A5UC	0.950685	1	0.709204	0.0369986	0.63534	0.631815	1.72304	high
TCGA-DD-AADQ	1.19452	0	0.523999	0.162397	0.313035	0.181389	0.874422	high		TCGA-2Y-A9GV	6.93699	1	0.356413	0.010787	0.605027	0.231476	0.743303	low		TCGA-DD-AADQ	1.19452	0	0.523999	0.162397	0.313035	0.181389	0.874422	high
TCGA-UB-AA0V	0.860274	0	0.22325	0.136981	0.0906134	0.185721	0.502828	low		TCGA-5C-A9VG	0.89863	0	0.503685	0.0631708	0.748212	0.524502	1.32846	high		TCGA-UB-AA0V	0.860274	0	0.22325	0.136981	0.0906134	0.185721	0.502828	low
TCGA-DD-A4NE	1.80822	1	0.702892	0.020072	1.18684	0.249806	1.71307	high		TCGA-DD-AADS	1.29863	0	0	0.0565153	0	0.139436	0.313341	low		TCGA-DD-A4NE	1.80822	1	0.702892	0.020072	1.18684	0.249806	1.71307	high
TCGA-DD-AACZ	0.468493	1	0.606331	0.409577	1.89504	1.46858	9.79927	high		TCGA-DD-A73E	0.120548	0	0.426602	0.0379012	0.278845	0.246903	0.69566	low		TCGA-DD-AACZ	0.468493	1	0.606331	0.409577	1.89504	1.46858	9.79927	high
TCGA-WJ-A86L	0.945205	0	0.239202	0.729479	1.24005	0.496031	2.55731	high		TCGA-HP-A5MZ	0.249315	1	0.176938	0.104176	0.382094	0.218672	0.561406	low		TCGA-WJ-A86L	0.945205	0	0.239202	0.729479	1.24005	0.496031	2.55731	high
TCGA-DD-AAD3	3.54795	0	0.3826	0.0668716	0.12197	0.068706	0.530788	low		TCGA-G3-A25T	4.25479	0	0.885998	0.075977	1.49053	0.147282	2.55794	high		TCGA-DD-AAD3	3.54795	0	0.3826	0.0668716	0.12197	0.068706	0.530788	low
TCGA-DD-AACU	4.29315	0	0.178102	0.149878	0.938141	0.24803	0.851604	low		TCGA-BC-A112	0.419178	1	0.300158	0.0713192	1.05308	0.233395	0.972403	high		TCGA-DD-AACU	4.29315	0	0.178102	0.149878	0.938141	0.24803	0.851604	low
TCGA-G3-A5SL	1.70137	0	0.337905	0.104468	0.427607	0.0744852	0.632122	low		TCGA-BC-4073	2.32603	0	0.481984	0.266548	0.83188	0.130595	1.22137	high		TCGA-G3-A5SL	1.70137	0	0.337905	0.104468	0.427607	0.0744852	0.632122	low
TCGA-DD-A1EB	5.52603	0	0.200732	0.0214685	0.283123	0.132122	0.463671	low		TCGA-DD-A4NJ	2.54247	0	0.498901	0.413513	0.529197	0.392926	1.5125	high		TCGA-DD-A1EB	5.52603	0	0.200732	0.0214685	0.283123	0.132122	0.463671	low
TCGA-BC-A10Z	0.0931507	1	0.408327	0.37557	1.05053	0.374234	1.74835	high		TCGA-G3-A25U	4.48219	0	0.196606	0.389062	0.172789	0.159945	0.657012	low		TCGA-BC-A10Z	0.0931507	1	0.408327	0.37557	1.05053	0.374234	1.74835	high
TCGA-BC-A216	3.70137	0	0.819128	0.5367	0.411937	0.213968	2.1062	high		TCGA-DD-AACS	4.94247	0	0.538896	0	0.576407	0.107799	0.826669	low		TCGA-BC-A216	3.70137	0	0.819128	0.5367	0.411937	0.213968	2.1062	high
TCGA-BC-A10Y	1.94795	1	0.217554	0.37613	1.62309	0.210196	1.69049	high		TCGA-DD-A1EE	0.956164	1	0.31814	0.0275387	0.363659	0.596303	0.840916	low		TCGA-BC-A10Y	1.94795	1	0.217554	0.37613	1.62309	0.210196	1.69049	high
TCGA-DD-AADR	5.55616	0	0.326616	0.246081	0.959552	0.442644	1.367	high		TCGA-CC-A7IJ	1.04658	0	0.862691	0.19676	1.30994	0.753155	4.18969	high		TCGA-DD-AADR	5.55616	0	0.326616	0.246081	0.959552	0.442644	1.367	high
TCGA-BC-A10Q	3.10959	1	0.729459	0.0210323	1.25449	0.110047	1.64765	high		TCGA-DD-AADA	3.37808	0	0.583946	0.0355432	0.0654078	0.129646	0.678163	low		TCGA-BC-A10Q	3.10959	1	0.729459	0.0210323	1.25449	0.110047	1.64765	high
TCGA-CC-A8HV	0.764384	1	0.552682	0.536505	1.22844	0.570996	3.30185	high		TCGA-G3-A7M9	0.153425	1	1.40311	1.16915	1.55194	1.02664	35.4667	high		TCGA-CC-A8HV	0.764384	1	0.552682	0.536505	1.22844	0.570996	3.30185	high
TCGA-DD-AAEI	4.19452	0	0.056121	0.120027	0.45284	0.199944	0.501518	low		TCGA-EP-A3JL	0.830137	0	0.389402	0.275266	0.253408	0.224158	0.828038	low		TCGA-DD-AAEI	4.19452	0	0.056121	0.120027	0.45284	0.199944	0.501518	low
TCGA-CC-A3MA	0.830137	1	0.653281	0.376567	0.438227	0.591637	1.98334	high		TCGA-G3-A25Y	1.23836	1	0.710916	0.0108945	0.298917	0.203553	0.95649	high		TCGA-CC-A3MA	0.830137	1	0.653281	0.376567	0.438227	0.591637	1.98334	high
TCGA-G3-AAV6	0.178082	1	0.625272	0.442261	0.598018	0.748322	2.57987	high		TCGA-5C-A9VH	0.882192	0	0.420205	0.0638832	0.153484	0.148752	0.605551	low		TCGA-G3-AAV6	0.178082	1	0.625272	0.442261	0.598018	0.748322	2.57987	high
TCGA-G3-A5SI	2.10411	1	0.490828	0.00306684	0.529262	0.0291625	0.708835	low		TCGA-DD-A119	0.610959	1	0.393839	0.0352352	0.280415	0.181974	0.630271	low		TCGA-G3-A5SI	2.10411	1	0.490828	0.00306684	0.529262	0.0291625	0.708835	low
TCGA-2Y-A9H2	4.74247	0	0.800236	0.0650589	0.273624	0.206586	1.12515	high		TCGA-G3-A3CH	2.13699	0	0.28413	0.0817425	0.71706	0.241499	0.78893	low		TCGA-2Y-A9H2	4.74247	0	0.800236	0.0650589	0.273624	0.206586	1.12515	high
TCGA-CC-A7II	1.09315	0	0.399623	0.407967	0.335463	1.84849	3.93301	high		TCGA-CC-A9FS	0.578082	0	0.260477	0	0.243596	0.161756	0.489966	low		TCGA-CC-A7II	1.09315	0	0.399623	0.407967	0.335463	1.84849	3.93301	high
TCGA-DD-AAE2	1.74795	0	0.180212	0.381695	0.158273	0.187641	0.647047	low		TCGA-G3-AAV2	1.01918	0	0.305282	0.0125909	0.0643841	0.208646	0.490552	low		TCGA-DD-AAE2	1.74795	0	0.180212	0.381695	0.158273	0.187641	0.647047	low
TCGA-DD-A1EC	1.64932	0	0.444582	0.0249608	0.469293	0.191181	0.753596	low		TCGA-LG-A9QC	1.16438	0	0.303358	0.0179706	0.944496	0.233147	0.862022	low		TCGA-DD-A1EC	1.64932	0	0.444582	0.0249608	0.469293	0.191181	0.753596	low
TCGA-ED-A66X	1.11233	0	0.481726	0.0411778	0.810438	0.13793	0.949579	high		TCGA-ED-A82E	1.11781	0	0.659092	0.0134967	0.0576664	0.366651	0.885331	high		TCGA-ED-A66X	1.11233	0	0.481726	0.0411778	0.810438	0.13793	0.949579	high
TCGA-DD-AACW	3.90137	0	0.454418	0.00594791	0.281073	0.655174	0.979834	high		TCGA-DD-A4NK	3.31507	1	0.344239	0.0115226	0.143232	0.0611284	0.478662	low		TCGA-DD-AACW	3.90137	0	0.454418	0.00594791	0.281073	0.655174	0.979834	high
TCGA-DD-AAD0	0.375342	0	0.147418	0.0082896	0.678119	0.175069	0.563029	low		TCGA-KR-A7K8	2.48219	0	1.10116	0.234853	0.584041	0.23736	2.48721	high		TCGA-DD-AAD0	0.375342	0	0.147418	0.0082896	0.678119	0.175069	0.563029	low
TCGA-ED-A459	2.49315	0	0.273073	0.0690715	0.338159	0.0907275	0.536268	low		TCGA-CC-A3MC	0.994521	0	0.346847	0.16295	0.961545	0.137204	0.996199	high		TCGA-ED-A459	2.49315	0	0.273073	0.0690715	0.338159	0.0907275	0.536268	low
TCGA-2Y-A9H7	3.2	0	0.3192	0.480236	0.507954	0.466573	1.34924	high		TCGA-UB-A7MB	1.64658	0	0.25235	0.0860075	1.35318	0.46965	1.35807	high		TCGA-2Y-A9H7	3.2	0	0.3192	0.480236	0.507954	0.466573	1.34924	high
TCGA-ES-A2HT	1.2	1	0.0678755	0.0347346	0	0.0913057	0.321286	low		TCGA-BC-A69H	1.21644	0	0.120435	0.381959	0.590551	0.662324	1.15811	high		TCGA-ES-A2HT	1.2	1	0.0678755	0.0347346	0	0.0913057	0.321286	low
TCGA-QA-A7B7	0.257534	0	0.125748	0.632393	0.799727	0.579254	1.62337	high		TCGA-G3-A7M5	1.22466	0	0.188956	0.111442	0.406219	0.124198	0.539301	low		TCGA-QA-A7B7	0.257534	0	0.125748	0.632393	0.799727	0.579254	1.62337	high
TCGA-XR-A8TG	2.46027	0	0.248322	0.356155	0.688039	0.132949	0.909881	high		TCGA-DD-AAVV	6.72603	0	0.374825	0.0491203	0.398589	0.166304	0.662387	low		TCGA-XR-A8TG	2.46027	0	0.248322	0.356155	0.688039	0.132949	0.909881	high
TCGA-DD-AAC9	0.950685	0	0.164953	0.00932984	0.153934	0.101153	0.393175	low		TCGA-DD-A4NP	9.06301	0	0.358864	0.012596	0.455189	0.140844	0.63205	low		TCGA-DD-AAC9	0.950685	0	0.164953	0.00932984	0.153934	0.101153	0.393175	low
TCGA-DD-A3A7	1.14795	1	0.372378	0.672762	0.424582	0.265199	1.43208	high		TCGA-FV-A3I1	0.676712	1	0.156363	0.249812	0.389973	0.243494	0.656495	low		TCGA-DD-A3A7	1.14795	1	0.372378	0.672762	0.424582	0.265199	1.43208	high
TCGA-MR-A520	0.627397	0	0.18344	0.0124194	0.536195	0.236784	0.571972	low		TCGA-CC-A123	0.6	0	0.154987	0.0516464	0.337496	0.785544	0.803342	low		TCGA-MR-A520	0.627397	0	0.18344	0.0124194	0.536195	0.236784	0.571972	low
TCGA-ZS-A9CG	0.934247	0	0.0584602	0.00531609	0.132384	0.168617	0.355547	low		TCGA-UB-A7MF	0.586301	1	0.620649	0.0454322	0.272874	0.229806	0.887705	high		TCGA-ZS-A9CG	0.934247	0	0.0584602	0.00531609	0.132384	0.168617	0.355547	low
TCGA-DD-AADP	1.25479	0	0.249628	0.0426147	0.573153	0.153634	0.615128	low		TCGA-DD-AACE	5.98356	0	0.282073	0.452776	0.087774	0.272732	0.820593	low		TCGA-DD-AADP	1.25479	0	0.249628	0.0426147	0.573153	0.153634	0.615128	low
TCGA-DD-AAVW	6.34795	0	0.409985	0.160096	0.726568	0.270379	1.04302	high		TCGA-DD-A4NL	4.68767	0	0.2107	0.0201112	0.273603	0.106979	0.456678	low		TCGA-DD-AAVW	6.34795	0	0.409985	0.160096	0.726568	0.270379	1.04302	high
TCGA-G3-AAV1	0.983562	1	0.506485	0.0371975	0.819614	0.336133	1.15803	high		TCGA-DD-A4NA	2.76164	0	0.600271	0.257938	1.50669	0.0936809	2.07207	high		TCGA-G3-AAV1	0.983562	1	0.506485	0.0371975	0.819614	0.336133	1.15803	high
TCGA-G3-A25X	4.87397	0	0.397651	0.0285665	0.723131	0.314827	0.921519	high		TCGA-DD-AAD8	3.33973	0	0.644248	0.0670979	0.755767	0.196515	1.2261	high		TCGA-G3-A25X	4.87397	0	0.397651	0.0285665	0.723131	0.314827	0.921519	high
TCGA-CC-5258	0.353425	1	0.494252	0.521045	1.288	0.993961	4.43537	high		TCGA-XR-A8TD	2.82192	0	0.309632	0.243407	0.415541	0.127338	0.734584	low		TCGA-CC-5258	0.353425	1	0.494252	0.521045	1.288	0.993961	4.43537	high
TCGA-DD-A4NO	6.15068	0	0.247941	0.0821392	0.231808	0.143266	0.515117	low		TCGA-RG-A7D4	3.00822	0	0.486006	0.377927	0.232097	0.758383	1.6159	high		TCGA-DD-A4NO	6.15068	0	0.247941	0.0821392	0.231808	0.143266	0.515117	low
TCGA-DD-AAD1	1.54521	0	0.20092	0.0159491	0.548955	0.187346	0.568201	low		TCGA-DD-A73F	2.9726	0	0.472354	0.366497	0.408555	0.0793743	0.993409	high		TCGA-DD-AAD1	1.54521	0	0.20092	0.0159491	0.548955	0.187346	0.568201	low
TCGA-DD-AADW	1.60822	0	0.86879	0.0263569	0.766803	0.28823	1.7092	high		TCGA-GJ-A6C0	0.0849315	1	0.694549	0.328271	0.763844	0.0847943	1.59159	high		TCGA-DD-AADW	1.60822	0	0.86879	0.0263569	0.766803	0.28823	1.7092	high
TCGA-DD-AACB	6.36712	0	0.353279	0.283005	0.111833	0.546446	0.954656	high		TCGA-2Y-A9H9	1.90959	0	0.452757	0.214442	0.417101	0.0677131	0.817506	low		TCGA-DD-AACB	6.36712	0	0.353279	0.283005	0.111833	0.546446	0.954656	high
TCGA-DD-A118	9.41644	0	0.402845	0.00719673	0.176561	0.271352	0.625222	low		TCGA-FV-A2QR	1.59178	1	0.194806	0.577499	0.365106	0.277737	0.99782	high		TCGA-DD-A118	9.41644	0	0.402845	0.00719673	0.176561	0.271352	0.625222	low
TCGA-DD-AACX	0.465753	0	0.391258	0.031746	0.785753	0.230766	0.888605	high		TCGA-DD-AADG	3.13699	0	0.289814	0.257008	0.190311	0.298138	0.729212	low		TCGA-DD-AACX	0.465753	0	0.391258	0.031746	0.785753	0.230766	0.888605	high
TCGA-G3-A25Z	1.79452	0	0.159817	0.0824621	0.458727	0.301058	0.601883	low												TCGA-G3-A25Z	1.79452	0	0.159817	0.0824621	0.458727	0.301058	0.601883	low
TCGA-DD-AAVS	4.99452	0	0.820176	0.042924	0.271295	0.349965	1.26839	high
TCGA-DD-AAE3	1.55068	0	0.26367	0.116885	0.262699	0.182644	0.574961	low
TCGA-DD-A4NS	6.72877	1	0.213402	0.122932	0.549029	0.237845	0.676402	low
TCGA-5R-AA1D	1.23014	0	0.115953	0.0580957	0.196442	0.417962	0.519362	low
TCGA-DD-AADL	1.74247	0	0.654133	0.291662	1.11539	0.468745	2.47738	high
TCGA-2Y-A9GS	1.98356	1	0.40223	0.220394	0.805097	0.656901	1.59506	high
TCGA-CC-A1HT	0.276712	1	0.504592	0.548774	0.515312	1.34643	3.86552	high
TCGA-DD-AACL	0.293151	1	0.415055	0.295023	0.472324	0.784738	1.59466	high
TCGA-ED-A7XP	1.09589	0	0.286358	0.385674	0.245547	0.534863	1.05116	high
TCGA-DD-A3A5	8.56164	1	0.369563	0.103236	0.555553	0.157595	0.762587	low
TCGA-RC-A7SK	1.29315	0	0.133448	0.135699	0.345126	0.353995	0.600422	low
TCGA-DD-AACI	4.43288	0	0.213103	0.0304275	0.353258	0.258222	0.551659	low
TCGA-DD-A4NB	2.70959	0	0.32239	0.0213406	0.47295	0.483055	0.817482	low
TCGA-LG-A6GG	1.06027	0	0.509744	0.19339	0.577674	0.482386	1.34103	high
TCGA-ED-A5KG	2.33973	0	0.677009	0.0544856	0.638446	0.346939	1.33114	high
TCGA-DD-AADO	1.2411	0	0.328713	0.178045	0.673266	0.338977	0.979936	high
TCGA-DD-AACA	6.30411	0	0.481018	0.182464	0.302114	0.131197	0.804914	low
TCGA-CC-5259	0.684932	0	0.212965	0.0758196	0	0.218479	0.451305	low
TCGA-FV-A23B	5.07397	1	0.713118	0.686371	0.666674	0.381264	2.89811	high
TCGA-G3-A5SK	2.03836	0	0.0955385	0.0772511	0	0.121636	0.35773	low
TCGA-ZP-A9D2	2.09589	1	0.316647	0.931825	1.22925	0.935284	5.04332	high
TCGA-G3-AAV3	1.12877	0	0.57507	0.0541606	0.0668441	0.330932	0.809336	low
TCGA-K7-AAU7	0.983562	0	0.387596	0.438706	1.17215	0.206651	1.70801	high
TCGA-DD-A3A9	2.55068	1	0.434152	0.0689804	0	0.0982727	0.541169	low
TCGA-G3-A5SM	1.42466	0	0.211707	0.289135	0.520147	0.274099	0.818248	low
TCGA-DD-A11A	0.216438	0	0.0907092	0.545076	1.09158	0.396325	1.44928	high
TCGA-DD-A4NN	2.46301	1	1.05786	0.00910758	0.22016	0.199273	1.42607	high
TCGA-DD-AACG	1.28493	1	0.319137	0.0992502	0.468407	0.591324	0.966487	high
TCGA-UB-A7MC	1.36986	0	0.598127	0.77969	0.184533	0.22619	1.80437	high
TCGA-DD-A1EA	6.61644	0	0.231142	0.448402	0.381685	0.296213	0.933208	high
TCGA-DD-A4NG	2.19726	1	0.336076	0.548868	0.988965	0.38126	1.85933	high
TCGA-BC-A69I	1.06027	0	0.245092	0.0314515	0.0673818	0.0923273	0.420934	low
TCGA-ZS-A9CF	6.60822	0	0.200273	0.577477	1.22971	0.202768	1.60503	high
TCGA-BC-A217	3.8274	1	0.306887	0.438121	0.633066	0.174858	1.07469	high
TCGA-BC-A10S	3.89863	1	0.0902635	0.0709828	0.104367	0.204253	0.402955	low
TCGA-NI-A4U2	4.90685	1	0.153927	0.0330812	0.0845859	0.222713	0.421624	low
TCGA-G3-A3CK	1.60274	0	0.135843	0.123533	0.218962	0.273119	0.514354	low
TCGA-RC-A7SF	1.5863	0	0.188341	0.139687	0.404991	0.169195	0.57637	low
TCGA-DD-AACD	1.04384	1	0.344129	0.0156843	0.596658	0.255852	0.746577	low
TCGA-2Y-A9H0	10.0685	0	0.438104	0.524234	0.903346	0.0654824	1.50939	high
TCGA-DD-A3A6	8.92603	1	0.676362	0.579065	0.430275	0.534348	2.41558	high
TCGA-MI-A75H	2.04658	0	0.284495	0.0308608	0.292956	0.265776	0.587537	low
TCGA-BD-A3EP	1.12055	0	0.517373	0.222631	0.689383	0.212985	1.19681	high
TCGA-EP-A2KB	1.63288	1	0.297455	0.0234007	0.475317	0.767928	1.00646	high
TCGA-CC-A8HU	0.942466	1	0.767643	0.160055	1.33755	0.452921	2.81787	high
TCGA-CC-5262	0.282192	1	0.355749	0.658114	0.925884	0.102599	1.63877	high
TCGA-RC-A7SH	1.28219	0	0.63887	0	0.613198	0.270312	1.1029	high
TCGA-G3-A7M8	1.17808	0	0.158227	0.0173123	0.394268	0.163469	0.479819	low
TCGA-G3-A7M7	0.989041	0	0.175627	0.127569	0.070583	0.193118	0.464839	low
TCGA-WQ-A9G7	0.0821918	0	0.595823	0.0419943	1.12982	0.158262	1.3649	high
TCGA-ZP-A9CZ	1.93425	0	0.406752	0.0111425	1.38666	0.103527	1.15343	high
TCGA-DD-A3A4	1.67671	1	0.166668	0.00786446	0.250636	0.474051	0.569233	low
TCGA-DD-A39Y	0.468493	1	0.150304	0.290008	1.38071	0.761577	1.92229	high
TCGA-DD-A4NI	2.23562	0	0.123636	0.00383611	0.465946	0.189686	0.482699	low
TCGA-UB-A7MA	2.32329	0	0.679221	0.215401	1.47172	0.681842	3.50133	high
TCGA-CC-A3MB	0.863014	1	0.273677	0.020984	1.16881	0.592663	1.28735	high
TCGA-KR-A7K2	2.27123	0	0.290277	0.199266	0.0807257	0.074548	0.532097	low
TCGA-DD-AADU	1.51781	0	0.395877	0	0.210683	0.0812794	0.535984	low
TCGA-2Y-A9HB	0.712329	0	0.24146	0.0687282	0.225717	0.108397	0.487193	low
TCGA-DD-A1EK	1.52877	1	0.441541	0.221827	0.58425	0.140432	0.955887	high
TCGA-DD-AAE1	1.51233	0	0.398092	0.458303	0.343161	0.442332	1.29376	high
TCGA-BC-A10U	2.29315	1	0.615745	0.475049	0.87727	0.240082	2.05365	high
TCGA-DD-AAVY	5.39726	0	0.245103	0	0.229141	0.131158	0.464026	low
TCGA-FV-A3R3	1.00274	1	0.12514	0.0481999	0.2757	0.148825	0.436478	low
TCGA-BC-A10W	0.249315	1	0.337112	0.349006	0.588584	0.438071	1.22932	high
TCGA-5R-AA1C	1.42466	0	0.497552	0.912499	0.278193	1.54624	5.79981	high
TCGA-5R-AAAM	0.126027	1	0.269702	0.243061	0.213174	0.166429	0.635932	low
TCGA-DD-A1EH	4.09589	0	0.960647	0.0325131	0.0494953	0.423223	1.39763	high
TCGA-DD-AAE4	1.66575	0	0.0789077	0.0775222	0.091292	0.124714	0.371268	low
TCGA-DD-AAEG	1.96986	0	0.0915053	0.00421048	0.719616	0.241589	0.564895	low
TCGA-DD-A1EJ	2.75342	1	0.582936	0.315517	1.0896	0.936808	3.36491	high
TCGA-G3-AAV7	0.989041	0	1.05127	0.324257	0.732196	0.362755	3.12074	high
TCGA-G3-A3CG	1.84384	0	0.133975	0.185005	0.15455	0.0589099	0.441192	low
TCGA-EP-A12J	1.56164	0	0.429335	0.0104654	0.0667889	0.183141	0.564281	low
TCGA-DD-A73G	9.52877	0	0.238846	0.00257417	0.246062	0.30524	0.538981	low
TCGA-DD-AAED	2.09041	0	0.640502	0.0079753	0.899839	0.171629	1.22454	high
TCGA-DD-AAVZ	5.20548	0	0.319459	0.0115615	0.450546	0.0812091	0.569032	low
TCGA-XR-A8TF	1.89863	1	1.28785	0.197254	1.19445	0.137164	4.0777	high
TCGA-DD-A3A3	1.46575	1	0.155885	0.00879043	0.339335	0.095477	0.433058	low
TCGA-MI-A75C	0.79726	0	0.21302	0.0602019	0.244746	0.575123	0.693672	low
TCGA-DD-AAE7	1.76438	0	0.254043	0.0527517	0.291286	0.0487392	0.482225	low
TCGA-ZS-A9CE	3.4	0	0.198254	0.261312	0.309917	0.203414	0.646553	low
TCGA-DD-A3A2	5.83836	1	0.17024	0.0137601	0.221966	0.156975	0.434468	low
TCGA-2Y-A9H6	0.978082	0	0.0936069	0.0341264	0.208873	0.199547	0.413002	low
TCGA-UB-AA0U	0.89589	0	0.688663	0.180014	0.3068	0.10917	1.0368	high
TCGA-CC-A8HT	0.383562	1	0.614482	0.788712	1.32326	0.412785	4.37214	high
TCGA-KR-A7K7	2.60548	0	0.436906	0.314784	0.58719	0.24507	1.14844	high
TCGA-EP-A2KA	1.71781	1	0.461498	0.257969	0.35473	0.511622	1.20674	high
TCGA-DD-AADI	2.9726	0	0.261997	0.0191079	0.157944	0.291467	0.529706	low
TCGA-ZS-A9CD	3.79726	1	0.223213	0.0244211	0.289492	0.225186	0.519585	low
TCGA-DD-A1ED	6.30411	0	0.156808	0.0165405	0.180677	0.0818799	0.392218	low
TCGA-XR-A8TE	2.53425	0	0.611195	0.0192818	0.336513	0.128022	0.814328	low
TCGA-K7-A6G5	1.40274	0	0.0792802	0.0732857	0.177958	0.143842	0.396193	low
TCGA-WX-AA46	2.07123	0	0.185015	0.0632088	0.19071	0.138719	0.451542	low
TCGA-DD-AADD	3.3726	0	0.775128	0.295991	0.846438	0.451748	2.43705	high
TCGA-G3-A3CJ	1.6274	0	0	0.00242871	0.386297	0.122897	0.369427	low
TCGA-DD-AAVR	6.88493	0	0.116355	0.0347348	0.134349	0.100234	0.374476	low
TCGA-G3-A3CI	0.493151	0	0.274227	0.0658764	0.571928	0.210274	0.682337	low
TCGA-ED-A8O5	1.11233	0	0.864189	0.00458608	0.169063	0.252105	1.11582	high
TCGA-DD-AAD6	1.8411	0	0.702116	0.166609	0.541284	0.604265	1.81251	high
TCGA-K7-A5RG	1.42192	0	0.303663	0.54813	0.407803	0.379636	1.24497	high
TCGA-G3-AAV5	0.969863	0	0.319669	0.0169377	0.157416	1.01172	1.03675	high
TCGA-2Y-A9GY	2.07397	1	0.584493	0.171231	0.381646	0.924182	1.848	high
TCGA-DD-A4NF	2.58082	0	0.179952	0.170397	0.338707	0.23236	0.596408	low
TCGA-DD-AAW0	5.52055	0	0.0275629	0.0679324	0.620975	0.184358	0.499732	low
TCGA-CC-A7IF	1.77808	1	0.247119	0.00533729	0.825298	0.174945	0.699653	low
TCGA-2Y-A9GW	3.48219	1	0.181363	0.15006	0.272065	0.234987	0.562288	low
TCGA-RC-A7S9	1.75342	0	0.437408	0.00217042	0.86637	0.100618	0.861899	low
TCGA-DD-A1EG	3.7589	1	0.15246	0.320493	0.289279	0.222911	0.651668	low
TCGA-DD-A1EL	1.13699	1	0.343245	0.291366	0.471371	1.86847	3.55861	high
TCGA-2Y-A9GU	5.31233	0	0.157635	0.0177341	0.280544	0.11645	0.430185	low
TCGA-YA-A8S7	1.12877	1	0.480551	0.471229	0.745765	0.817069	2.55462	high
TCGA-BD-A2L6	3.73425	0	0.263595	0.00792216	0.0998644	0.162056	0.454432	low
TCGA-DD-A73C	1.92055	0	0.0257332	0.0138402	0.0591115	0.295588	0.365312	low
TCGA-MI-A75G	1.91233	0	0.278945	0.285676	0.658402	0.121084	0.853089	low
TCGA-CC-A8HS	0.821918	1	0.739941	0.216726	0.85101	0.369195	1.99983	high
TCGA-DD-AACY	3.9726	0	0.273758	0.0715872	0.613286	0.0405068	0.61114	low
TCGA-2Y-A9HA	0.0986301	1	0.407828	0.372294	1.03451	0.474847	1.87442	high
TCGA-G3-A6UC	1.83836	0	0.345054	0.0679706	0.238063	0.125554	0.569642	low
TCGA-CC-A7IH	1	0	0.378563	0.10518	0.317423	0.0898425	0.631517	low
TCGA-ZP-A9D4	1.08219	0	0.399725	0.111659	0.384605	0.249769	0.778204	low
TCGA-MI-A75E	1.38904	0	0.17941	0.0736155	0.387073	0.206568	0.541063	low
TCGA-DD-A39W	2.26575	1	0.288216	0.0023713	0.598263	0.27399	0.695125	low
TCGA-ED-A8O6	0.153425	1	0.273446	0.258772	1.2158	0.406017	1.46771	high
TCGA-DD-A39X	4.6411	1	0.0974994	0.0223376	0.361035	0.418873	0.539956	low
TCGA-2Y-A9GV	6.93699	1	0.356413	0.010787	0.605027	0.231476	0.743303	low
TCGA-5C-A9VG	0.89863	0	0.503685	0.0631708	0.748212	0.524502	1.32846	high
TCGA-DD-AADS	1.29863	0	0	0.0565153	0	0.139436	0.313341	low
TCGA-DD-A73E	0.120548	0	0.426602	0.0379012	0.278845	0.246903	0.69566	low
TCGA-HP-A5MZ	0.249315	1	0.176938	0.104176	0.382094	0.218672	0.561406	low
TCGA-G3-A25T	4.25479	0	0.885998	0.075977	1.49053	0.147282	2.55794	high
TCGA-BC-A112	0.419178	1	0.300158	0.0713192	1.05308	0.233395	0.972403	high
TCGA-BC-4073	2.32603	0	0.481984	0.266548	0.83188	0.130595	1.22137	high
TCGA-DD-A4NJ	2.54247	0	0.498901	0.413513	0.529197	0.392926	1.5125	high
TCGA-G3-A25U	4.48219	0	0.196606	0.389062	0.172789	0.159945	0.657012	low
TCGA-DD-AACS	4.94247	0	0.538896	0	0.576407	0.107799	0.826669	low
TCGA-DD-A1EE	0.956164	1	0.31814	0.0275387	0.363659	0.596303	0.840916	low
TCGA-CC-A7IJ	1.04658	0	0.862691	0.19676	1.30994	0.753155	4.18969	high
TCGA-DD-AADA	3.37808	0	0.583946	0.0355432	0.0654078	0.129646	0.678163	low
TCGA-G3-A7M9	0.153425	1	1.40311	1.16915	1.55194	1.02664	35.4667	high
TCGA-EP-A3JL	0.830137	0	0.389402	0.275266	0.253408	0.224158	0.828038	low
TCGA-G3-A25Y	1.23836	1	0.710916	0.0108945	0.298917	0.203553	0.95649	high
TCGA-5C-A9VH	0.882192	0	0.420205	0.0638832	0.153484	0.148752	0.605551	low
TCGA-DD-A119	0.610959	1	0.393839	0.0352352	0.280415	0.181974	0.630271	low
TCGA-G3-A3CH	2.13699	0	0.28413	0.0817425	0.71706	0.241499	0.78893	low
TCGA-CC-A9FS	0.578082	0	0.260477	0	0.243596	0.161756	0.489966	low
TCGA-G3-AAV2	1.01918	0	0.305282	0.0125909	0.0643841	0.208646	0.490552	low
TCGA-LG-A9QC	1.16438	0	0.303358	0.0179706	0.944496	0.233147	0.862022	low
TCGA-ED-A82E	1.11781	0	0.659092	0.0134967	0.0576664	0.366651	0.885331	high
TCGA-DD-A4NK	3.31507	1	0.344239	0.0115226	0.143232	0.0611284	0.478662	low
TCGA-KR-A7K8	2.48219	0	1.10116	0.234853	0.584041	0.23736	2.48721	high
TCGA-CC-A3MC	0.994521	0	0.346847	0.16295	0.961545	0.137204	0.996199	high
TCGA-UB-A7MB	1.64658	0	0.25235	0.0860075	1.35318	0.46965	1.35807	high
TCGA-BC-A69H	1.21644	0	0.120435	0.381959	0.590551	0.662324	1.15811	high
TCGA-G3-A7M5	1.22466	0	0.188956	0.111442	0.406219	0.124198	0.539301	low
TCGA-DD-AAVV	6.72603	0	0.374825	0.0491203	0.398589	0.166304	0.662387	low
TCGA-DD-A4NP	9.06301	0	0.358864	0.012596	0.455189	0.140844	0.63205	low
TCGA-FV-A3I1	0.676712	1	0.156363	0.249812	0.389973	0.243494	0.656495	low
TCGA-CC-A123	0.6	0	0.154987	0.0516464	0.337496	0.785544	0.803342	low
TCGA-UB-A7MF	0.586301	1	0.620649	0.0454322	0.272874	0.229806	0.887705	high
TCGA-DD-AACE	5.98356	0	0.282073	0.452776	0.087774	0.272732	0.820593	low
TCGA-DD-A4NL	4.68767	0	0.2107	0.0201112	0.273603	0.106979	0.456678	low
TCGA-DD-A4NA	2.76164	0	0.600271	0.257938	1.50669	0.0936809	2.07207	high
TCGA-DD-AAD8	3.33973	0	0.644248	0.0670979	0.755767	0.196515	1.2261	high
TCGA-XR-A8TD	2.82192	0	0.309632	0.243407	0.415541	0.127338	0.734584	low
TCGA-RG-A7D4	3.00822	0	0.486006	0.377927	0.232097	0.758383	1.6159	high
TCGA-DD-A73F	2.9726	0	0.472354	0.366497	0.408555	0.0793743	0.993409	high
TCGA-GJ-A6C0	0.0849315	1	0.694549	0.328271	0.763844	0.0847943	1.59159	high
TCGA-2Y-A9H9	1.90959	0	0.452757	0.214442	0.417101	0.0677131	0.817506	low
TCGA-FV-A2QR	1.59178	1	0.194806	0.577499	0.365106	0.277737	0.99782	high
TCGA-DD-AADG	3.13699	0	0.289814	0.257008	0.190311	0.298138	0.729212	low

## Sheet: Appendix 5
id(uni-Cox)	HR	HR.95L	HR.95H	pvalue
Age	1.00526	0.990687	1.02006	0.481098
Gender	0.757517	0.513257	1.11802	0.162034
Grade	1.12125	0.864806	1.45374	0.387728
Stage	1.80772	1.46261	2.23426	4.30862e-08
riskScore	1.16665	1.11632	1.21926	7.38736e-12
id(multi-Cox)	HR	HR.95L	HR.95H	pvalue
Age	1.00279	0.988152	1.01764	0.710499
Gender	0.866529	0.578552	1.29785	0.487015
Grade	1.15686	0.880276	1.52035	0.29592
Stage	1.74801	1.4044	2.17568	5.69702e-07
riskScore	1.14474	1.09304	1.19887	9.83148e-09

## Sheet: Appendix 6
Id	futime	fustat	Age	Gender	Grade	Stage	T	M	N
TCGA-DD-A1EA	2415	0	68	MALE	G2	Stage II	T2	M0	N0
TCGA-KR-A7K0	65	1	65	MALE	G1	Stage I	T1	M0	N0
TCGA-DD-A4NS	2456	1	61	FEMALE	G2	Stage I	T1	M0	N0
TCGA-CC-A5UC	347	1	63	MALE	G3	Stage IIIA	T3	M0	N0
TCGA-G3-AAV7	361	0	38	MALE	G2	Stage II	T2	M0	N0
TCGA-DD-AAED	763	0	51	MALE	G3	Stage I	T1	M0	N0
TCGA-DD-AAE0	555	0	45	FEMALE	G4	Stage IIIA	T3a	M0	N0
TCGA-CC-A3M9	300	1	45	MALE	G3	Stage IIIA	T3	M0	N0
TCGA-DD-A3A4	612	1	37	MALE	G3	Stage IIIA	T3	M0	N0
TCGA-DD-AADB	1242	0	51	MALE	G4	Stage I	T1	M0	N0
TCGA-G3-A25V	860	0	68	MALE	G2	Stage I	T1	M0	N0
TCGA-DD-AAE7	644	0	72	MALE	G2	Stage I	T1	M0	N0
TCGA-LG-A9QC	425	0	48	MALE	G2	Stage I	T1	M0	NX
TCGA-DD-AAEH	784	0	73	MALE	G2	Stage I	T1	M0	N0
TCGA-DD-AAW1	1989	0	55	MALE	G2	Stage IIIA	T3	M0	N0
TCGA-2Y-A9H9	697	0	70	MALE	G2	Stage I	T1	MX	N0
TCGA-5C-AAPD	20	0	61	MALE	G1	Stage II	T2	M0	N0
TCGA-EP-A2KA	627	1	52	FEMALE	G3	Stage IIIA	T3a	MX	NX
TCGA-DD-A73B	283	1	72	FEMALE	G2	Stage I	T1	M0	N0
TCGA-UB-A7MD	52	1	67	MALE	G3	Stage I	T1	MX	N0
TCGA-DD-A113	2425	0	55	FEMALE	G3	Stage II	T2	M0	N0
TCGA-5C-A9VH	322	0	70	MALE	G2	Stage I	T1	M0	N0
TCGA-ED-A5KG	854	0	60	FEMALE	G2	Stage II	T2	M0	N0
TCGA-BC-A10U	837	1	69	MALE	G2	unknow	T2	MX	NX
TCGA-DD-A39V	643	1	77	MALE	G3	Stage II	T2	M0	NX
TCGA-ED-A627	423	0	74	MALE	G2	Stage I	T1	M0	NX
TCGA-G3-AAV2	372	0	50	MALE	G1	Stage I	T1	M0	N0
TCGA-ZS-A9CD	1386	1	73	MALE	G2	Stage II	T2	MX	NX
TCGA-GJ-A9DB	67	1	68	MALE	G2	Stage I	T1	MX	N0
TCGA-G3-AAV4	27	1	83	FEMALE	G1	Stage I	T1	M0	N0
TCGA-DD-AADP	458	0	45	MALE	G3	Stage I	T1	M0	N0
TCGA-DD-A4NL	1711	0	46	MALE	G1	Stage I	T1	M0	N0
TCGA-CC-5261	97	1	44	MALE	G2	Stage II	T2	M0	N0
TCGA-UB-A7MC	500	0	59	MALE	G3	Stage IIIA	T3a	MX	N0
TCGA-CC-A7IF	649	1	59	MALE	G1	Stage IIIA	T3	M0	N0
TCGA-4R-AA8I	262	1	66	MALE	G2	Stage II	T2	MX	NX
TCGA-DD-A73C	701	0	65	FEMALE	G1	Stage IIIA	T3a	M0	N0
TCGA-CC-5259	250	0	60	FEMALE	G2	Stage IIIC	T4	M0	N0
TCGA-2Y-A9GW	1271	1	64	MALE	G2	Stage I	T1	MX	N0
TCGA-BC-A10S	1423	1	81	MALE	G1	unknow	T3	MX	NX
TCGA-UB-A7ME	486	0	51	MALE	G2	Stage I	T1	MX	NX
TCGA-ED-A97K	6	0	54	MALE	G2	Stage IIIA	T3a	M0	N0
TCGA-XR-A8TF	693	1	74	MALE	G1	Stage I	T1	MX	NX
TCGA-CC-A7II	399	0	54	MALE	G3	Stage IIIA	T3	M0	N0
TCGA-DD-AADQ	436	0	59	MALE	G3	Stage II	T2	M0	N0
TCGA-K7-A6G5	512	0	66	MALE	G2	Stage I	T1	MX	N0
TCGA-CC-5264	102	1	71	MALE	G2	Stage IIIA	T3	M0	N0
TCGA-DD-A39Y	171	1	67	MALE	G3	Stage I	T1	M0	NX
TCGA-ED-A8O6	56	1	50	FEMALE	G3	Stage IIIA	T3a	M0	N0
TCGA-DD-A1E9	2759	1	70	MALE	G2	Stage I	T1	M0	N0
TCGA-DD-A1EC	602	0	20	FEMALE	G3	Stage I	T1	M0	N0
TCGA-DD-A115	2542	1	53	MALE	G2	Stage IIIA	T3	M0	N0
TCGA-HP-A5MZ	91	1	78	MALE	G2	Stage I	T1	M0	NX
TCGA-DD-A1EK	558	1	64	FEMALE	G2	Stage IVB	T4	M1	N0
TCGA-DD-AAE2	638	0	51	MALE	G3	Stage I	T1	M0	N0
TCGA-CC-A5UE	272	1	48	MALE	G2	Stage IIIB	T4	M0	N0
TCGA-NI-A8LF	799	0	74	MALE	G3	Stage I	T1	MX	NX
TCGA-BW-A5NO	20	0	50	MALE	G2	Stage IIIA	T3a	MX	NX
TCGA-CC-A5UD	304	1	45	MALE	G2	Stage IIIA	T3	M0	N0
TCGA-DD-A1EF	394	1	57	FEMALE	G3	Stage I	T1	M0	N0
TCGA-GJ-A3OU	879	0	59	MALE	G2	Stage I	T1	MX	NX
TCGA-DD-AAVU	2202	0	46	MALE	G2	Stage II	T2	M0	N0
TCGA-G3-A6UC	671	0	65	MALE	G2	Stage IIIB	T3b	M0	N0
TCGA-CC-A9FU	0	0	52	FEMALE	G2	Stage IIIA	T3a	M0	N0
TCGA-DD-AAD3	1295	0	43	MALE	G2	Stage I	T1	M0	N0
TCGA-2Y-A9GU	1939	0	55	FEMALE	G2	Stage I	T1	MX	NX
TCGA-MI-A75G	698	0	63	MALE	G2	Stage II	T2	M0	N0
TCGA-FV-A4ZP	2486	1	78	MALE	G2	Stage IIIA	T3	M0	NX
TCGA-PD-A5DF	639	1	58	FEMALE	G2	Stage IIIB	T4	M0	N0
TCGA-DD-A3A9	931	1	64	FEMALE	G2	Stage IVB	T4	M1	N0
TCGA-DD-AACA	2301	0	65	MALE	G3	Stage I	T1	M0	N0
TCGA-DD-AAW2	1855	0	69	MALE	G2	Stage I	T1	M0	N0
TCGA-DD-AADD	1231	0	51	MALE	G4	Stage I	T1	M0	N0
TCGA-XR-A8TG	898	0	58	MALE	G2	Stage I	T1	M0	NX
TCGA-UB-AA0V	314	0	69	FEMALE	G1	Stage I	unknow	MX	NX
TCGA-CC-A7IE	217	1	57	MALE	G2	Stage IIIA	T3	M0	N0
TCGA-BC-A69I	387	0	69	MALE	G1	Stage I	T1	M0	N0
TCGA-DD-AAE3	566	0	50	MALE	G2	Stage I	T1	M0	N0
TCGA-CC-A1HT	101	1	50	MALE	G3	Stage IIIA	T3	M0	N0
TCGA-ZP-A9D1	21	0	56	FEMALE	G2	unknow	T1	MX	NX
TCGA-EP-A3JL	303	0	76	MALE	G2	Stage I	T1	MX	NX
TCGA-CC-A7IL	278	1	61	MALE	G1	Stage IIIA	T3	M0	N0
TCGA-CC-5263	129	1	35	MALE	G1	Stage IIIA	T3	M0	N0
TCGA-G3-A25X	1779	0	73	MALE	G3	Stage II	T2	M0	N0
TCGA-WQ-A9G7	30	0	71	FEMALE	G3	unknow	T3a	M0	NX
TCGA-G3-A25Z	655	0	58	MALE	G2	Stage I	T1	M0	N0
TCGA-DD-AACX	170	0	66	MALE	G3	Stage II	T2	M0	N0
TCGA-DD-AAE6	141	0	59	FEMALE	G2	Stage I	T1	M0	N0
TCGA-UB-AA0U	327	0	60	MALE	G2	Stage II	T2	MX	NX
TCGA-RG-A7D4	1098	0	69	MALE	G2	Stage II	T2	M0	N0
TCGA-MI-A75I	630	0	61	MALE	G1	unknow	T2	MX	NX
TCGA-DD-AAVX	1718	0	38	MALE	G2	Stage II	T2	M0	N0
TCGA-EP-A2KC	19	1	62	MALE	G3	Stage I	T1	MX	NX
TCGA-DD-AADN	898	0	59	MALE	G4	Stage I	T1	MX	NX
TCGA-DD-A4NV	2398	0	61	MALE	G1	Stage IIIA	T3	M0	N0
TCGA-T1-A6J8	23	0	68	MALE	G2	unknow	T1	M0	NX
TCGA-DD-A4NK	1210	1	80	FEMALE	G2	Stage IIIA	T3	M0	N0
TCGA-CC-A7IJ	382	0	56	MALE	G3	Stage II	T2	M0	N0
TCGA-DD-AADR	2028	0	58	MALE	G3	Stage I	T1	M0	N0
TCGA-DD-A4NH	917	0	65	FEMALE	G3	Stage IIIB	T3b	M0	N0
TCGA-BD-A2L6	1363	0	69	MALE	G2	unknow	T2	MX	NX
TCGA-G3-A3CG	673	0	80	MALE	G2	Stage I	T1	M0	N0
TCGA-RC-A6M3	0	0	24	MALE	G3	Stage II	T2	M0	N0
TCGA-DD-AACB	2324	0	74	FEMALE	G3	Stage I	T1	M0	N0
TCGA-BC-A10Y	711	1	76	MALE	G3	unknow	T4	MX	NX
TCGA-CC-A9FW	248	0	68	MALE	G2	Stage IIIA	T3	M0	N0
TCGA-DD-A1EL	415	1	23	MALE	G3	Stage II	T2	M0	N0
TCGA-DD-AAEE	810	0	55	MALE	G4	Stage I	T1	M0	N0
TCGA-BC-A10W	91	1	50	MALE	G3	unknow	T4	MX	NX
TCGA-CC-A8HU	344	1	39	FEMALE	G3	Stage IIIA	T3	M0	N0
TCGA-RC-A7SK	472	0	59	MALE	G3	Stage I	T1	M0	N0
TCGA-CC-5258	129	1	48	MALE	G2	Stage II	T2	M0	N0
TCGA-UB-A7MF	214	1	56	MALE	G2	Stage IIIA	T3a	MX	NX
TCGA-DD-AACL	107	1	66	FEMALE	G3	Stage I	T1	M0	N0
TCGA-BC-A10T	837	1	76	MALE	G1	unknow	T4	MX	NX
TCGA-DD-AACE	2184	0	62	MALE	G3	Stage I	T1	M0	N0
TCGA-BC-A110	2116	1	51	FEMALE	G1	unknow	T1	MX	NX
TCGA-ED-A7PY	390	0	20	FEMALE	G3	Stage II	T2	M0	NX
TCGA-DD-A4NR	9	1	85	FEMALE	G3	Stage I	T1	M0	N0
TCGA-BC-A8YO	562	0	66	FEMALE	G3	Stage IIIC	T4	M0	N0
TCGA-DD-AADU	554	0	60	MALE	G3	Stage II	T2	M0	N0
TCGA-BC-A10Z	34	1	62	FEMALE	G2	Stage I	T1	MX	N0
TCGA-DD-AACK	9	0	70	MALE	G2	Stage I	T1	M0	N0
TCGA-DD-AAEK	1067	0	51	MALE	G3	Stage II	T2	M0	N0
TCGA-DD-AAW3	1633	0	69	MALE	G2	Stage I	T1	M0	N0
TCGA-2Y-A9GZ	848	1	82	FEMALE	G2	Stage II	T2	MX	NX
TCGA-DD-A73F	1085	0	77	FEMALE	G1	Stage I	T1	M0	N0
TCGA-DD-AACS	1804	0	39	MALE	G3	Stage I	T1	M0	N0
TCGA-ED-A66Y	296	1	51	FEMALE	G3	Stage IIIA	T3a	M0	N0
TCGA-G3-A3CJ	594	0	52	MALE	G2	Stage II	T2	M0	N0
TCGA-2Y-A9H2	1731	0	64	FEMALE	G3	Stage I	T1	MX	N0
TCGA-ED-A7PZ	6	0	61	MALE	G2	Stage II	T2	M0	NX
TCGA-DD-AACI	1618	0	69	MALE	G3	Stage II	T2	M0	N0
TCGA-DD-A116	1622	1	68	MALE	G3	Stage IIIA	T3	M0	N0
TCGA-DD-AAEG	719	0	59	FEMALE	G3	Stage I	T1	M0	N0
TCGA-DD-A114	1149	1	42	MALE	G3	Stage II	T2	M0	unknow
TCGA-ZS-A9CF	2412	0	64	MALE	G2	Stage II	T2	MX	NX
TCGA-RC-A6M6	9	0	75	MALE	G3	Stage II	T2	M0	NX
TCGA-5R-AA1C	520	0	57	MALE	G2	Stage II	T2	M0	N0
TCGA-CC-5262	103	1	67	MALE	G1	Stage IIIC	T4	M0	N0
TCGA-DD-AACO	1876	0	40	MALE	G3	Stage I	T1	M0	N0
TCGA-ZP-A9CY	782	0	66	FEMALE	G1	unknow	T1	MX	NX
TCGA-ZP-A9D4	395	0	64	FEMALE	G1	unknow	T1	MX	NX
TCGA-ZS-A9CE	1241	0	79	FEMALE	G1	Stage II	T2	MX	NX
TCGA-DD-AAVS	1823	0	56	MALE	G2	Stage I	T1	M0	N0
TCGA-XR-A8TC	1339	0	43	FEMALE	G2	Stage I	T1	MX	NX
TCGA-DD-A39W	827	1	29	FEMALE	G2	Stage III	T3	M0	N0
TCGA-BC-A69H	444	0	64	MALE	G3	Stage II	T2	M0	NX
TCGA-DD-A4NA	1008	0	67	FEMALE	G3	Stage IIIC	T2	M0	N1
TCGA-MI-A75E	507	0	61	MALE	G2	Stage IIIC	T4	M0	N0
TCGA-DD-AAVZ	1900	0	38	MALE	G2	Stage I	T1	M0	N0
TCGA-G3-A5SL	621	0	70	MALE	G2	Stage II	T2	M0	NX
TCGA-ED-A7XP	400	0	53	FEMALE	G3	Stage II	T2	M0	N0
TCGA-EP-A2KB	596	1	46	FEMALE	G2	Stage I	T1	MX	NX
TCGA-DD-A4NI	816	0	67	MALE	G2	Stage II	T2	M0	NX
TCGA-CC-A9FV	0	0	57	MALE	G2	Stage IIIA	T3	M0	N0
TCGA-WQ-AB4B	395	0	62	MALE	G2	Stage II	T2	M0	NX
TCGA-G3-AAV1	359	1	51	MALE	G3	Stage IIIC	T4	M0	N0
TCGA-CC-A3MC	363	0	54	MALE	G2	Stage IIIA	T3	M0	N0
TCGA-G3-AAUZ	480	0	48	MALE	G2	Stage I	T1	M0	N0
TCGA-DD-AACM	1769	0	48	MALE	G3	Stage II	T2	M0	N0
TCGA-DD-A11D	1560	1	57	FEMALE	G2	Stage I	T1	M0	N0
TCGA-DD-AACF	365	1	68	MALE	G3	Stage I	T1	M0	N0
TCGA-BD-A3EP	409	0	75	FEMALE	G2	Stage I	T1	M0	N0
TCGA-ED-A4XI	819	0	58	MALE	G3	Stage II	T2	M0	N0
TCGA-DD-A11A	79	0	67	MALE	G3	Stage I	T1	M0	N0
TCGA-QA-A7B7	94	0	48	MALE	G2	Stage II	T2	MX	NX
TCGA-DD-AADL	636	0	58	MALE	G4	Stage I	T1	M0	N0
TCGA-2Y-A9H6	357	0	68	FEMALE	G2	Stage I	T1	MX	NX
TCGA-2Y-A9GY	757	1	64	FEMALE	G3	Stage II	T2	MX	NX
TCGA-DD-A73E	44	0	66	MALE	G1	Stage I	T1	M0	N0
TCGA-RC-A7SF	579	0	66	MALE	G2	Stage I	T1	M0	N0
TCGA-BC-A3KG	680	0	68	FEMALE	G3	Stage II	T2	M0	N0
TCGA-DD-AAVP	2752	0	48	MALE	G1	Stage I	T1	M0	N0
TCGA-ED-A459	910	0	47	MALE	G2	Stage II	T2	M0	N0
TCGA-DD-AACW	1424	0	43	MALE	G3	Stage I	T1	M0	N0
TCGA-3K-AAZ8	396	0	65	MALE	G1	Stage IIIB	T3b	MX	NX
TCGA-G3-A7M5	447	0	76	MALE	G2	Stage I	T1	MX	NX
TCGA-FV-A3R2	194	1	75	MALE	unknow	Stage I	T1	MX	NX
TCGA-BD-A3ER	1115	0	62	MALE	G2	Stage II	T2	MX	NX
TCGA-DD-AADY	555	0	55	FEMALE	G2	Stage I	T1	M0	N0
TCGA-DD-AACY	1450	0	61	MALE	G3	Stage I	T1	M0	N0
TCGA-DD-A1EI	183	0	46	MALE	G2	Stage I	T1	M0	N0
TCGA-2Y-A9HB	260	0	66	MALE	G2	Stage I	T1	MX	NX
TCGA-CC-A123	219	0	24	FEMALE	G1	Stage IIIA	T3	M0	N0
TCGA-XR-A8TE	925	0	16	MALE	G1	Stage IIIA	T3	MX	N0
TCGA-CC-A8HT	140	1	74	MALE	G2	Stage IIIA	T3	M0	N0
TCGA-G3-A5SM	520	0	58	MALE	G3	Stage II	T2	M0	NX
TCGA-ES-A2HS	688	1	80	MALE	G2	Stage I	T1	MX	NX
TCGA-FV-A2QQ	729	0	80	MALE	G2	Stage I	T1	MX	N0
TCGA-DD-AACU	1567	0	59	MALE	G3	Stage I	T1	M0	N0
TCGA-RC-A7SH	468	0	42	MALE	G3	Stage II	T2	M0	N0
TCGA-ZP-A9D2	765	1	51	MALE	G2	unknow	T2	MX	NX
TCGA-DD-AACT	1562	0	69	FEMALE	G2	Stage I	T1	M0	N0
TCGA-DD-AADG	1145	0	70	MALE	G3	Stage IIIA	T3a	M0	N0
TCGA-2Y-A9H0	3675	0	49	MALE	G1	Stage IIIA	T3	M0	N0
TCGA-G3-AAV6	65	1	53	FEMALE	G3	Stage IIIA	T3a	M0	N0
TCGA-DD-A73D	693	0	68	FEMALE	G1	Stage II	T2	MX	NX
TCGA-FV-A2QR	581	1	75	MALE	G1	Stage I	T1	M0	N0
TCGA-DD-AADK	1049	0	68	FEMALE	G3	Stage II	T2	M0	N0
TCGA-DD-A4NE	660	1	75	FEMALE	G3	Stage IIIA	T3a	M0	N0
TCGA-CC-A7IG	299	1	47	MALE	G2	Stage II	T2	M0	N0
TCGA-DD-A1EB	2017	0	72	FEMALE	G2	Stage I	T1	M0	N0
TCGA-DD-A118	3437	0	77	FEMALE	G2	Stage II	T2	M0	N0
TCGA-5R-AAAM	46	1	65	FEMALE	G2	Stage II	T2	M0	N0
TCGA-DD-AAVQ	2728	0	38	MALE	G2	Stage I	T1	M0	N0
TCGA-G3-A25U	1636	0	63	FEMALE	G3	Stage I	T1	M0	N0
TCGA-G3-A7M8	430	0	31	MALE	G1	Stage I	T1	MX	NX
TCGA-DD-A3A5	3125	1	66	FEMALE	G2	Stage III	T3	M0	N0
TCGA-DD-AACZ	171	1	63	FEMALE	G4	Stage I	T1	M0	N0
TCGA-BC-A217	1397	1	75	FEMALE	G3	Stage II	T2	M0	NX
TCGA-ED-A7XO	427	0	29	MALE	G2	Stage IIIA	T3a	M0	N0
TCGA-FV-A495	1	0	51	FEMALE	G2	Stage II	T2	M0	NX
TCGA-DD-A1EH	1495	0	23	MALE	G3	Stage III	T3	M0	N0
TCGA-FV-A23B	1852	1	70	FEMALE	unknow	Stage II	T2	M0	N0
TCGA-MI-A75C	291	0	64	MALE	G3	Stage I	T1	M0	N0
TCGA-DD-A4NP	3308	0	32	MALE	G3	Stage I	T1	M0	N0
TCGA-DD-AADF	115	1	64	FEMALE	G4	Stage I	T1	M0	N0
TCGA-DD-AAEA	575	0	65	MALE	G3	Stage I	T1	M0	N0
TCGA-EP-A3RK	363	0	73	MALE	G2	Stage IIIA	T3a	MX	NX
TCGA-BC-4072	1490	1	74	FEMALE	G3	Stage IIIA	T3	M0	N0
TCGA-FV-A3I0	848	0	76	FEMALE	G2	Stage II	T2	M0	NX
TCGA-UB-A7MB	601	0	24	MALE	G3	Stage II	T2	MX	NX
TCGA-ZP-A9CZ	706	0	72	MALE	G1	unknow	T1	MX	NX
TCGA-MI-A75H	747	0	77	MALE	unknow	unknow	unknow	MX	NX
TCGA-G3-A5SJ	698	0	59	MALE	G2	Stage I	T1	M0	NX
TCGA-DD-AAD0	137	0	73	FEMALE	G2	Stage I	T1	M0	N0
TCGA-ED-A82E	408	0	60	FEMALE	G2	Stage IIIA	T3a	M0	N0
TCGA-BC-A5W4	547	1	69	MALE	G3	Stage IIIA	T3a	M0	NX
TCGA-DD-AAEI	1531	0	72	MALE	G2	Stage I	T1	M0	N0
TCGA-2Y-A9GT	1624	1	51	MALE	G2	Stage I	T1	MX	NX
TCGA-XR-A8TD	1030	0	49	FEMALE	G3	Stage IIIB	T3	M0	N0
TCGA-2Y-A9H4	1452	0	68	MALE	G2	Stage I	T1	MX	N0
TCGA-DD-AACD	381	1	48	MALE	G4	Stage I	T1	M0	N0
TCGA-BC-A112	153	1	80	MALE	G2	unknow	T3	MX	NX
TCGA-2Y-A9GV	2532	1	54	FEMALE	G1	Stage I	T1	MX	NX
TCGA-DD-AADJ	1066	0	70	FEMALE	G3	Stage I	T1	M0	N0
TCGA-CC-5260	87	1	61	FEMALE	G1	Stage IIIC	T4	M0	N0
TCGA-LG-A6GG	387	0	79	FEMALE	G2	Stage II	T2	M0	NX
TCGA-G3-AAV0	476	0	58	MALE	G2	Stage I	T1	M0	N0
TCGA-DD-AACQ	432	1	50	MALE	G3	Stage II	T2	M0	N0
TCGA-KR-A7K7	951	0	61	FEMALE	G1	Stage II	T2	M0	N0
TCGA-DD-A4NJ	928	0	54	FEMALE	G2	Stage II	T2	M0	N0
TCGA-DD-AAVV	2455	0	56	MALE	G3	Stage II	T2	M0	N0
TCGA-DD-AAC8	16	1	72	MALE	G3	Stage I	T1	M0	N0
TCGA-G3-A25W	935	0	79	FEMALE	G2	Stage IIIB	T3b	M0	N0
TCGA-WJ-A86L	345	0	68	FEMALE	G2	Stage I	T1	MX	NX
TCGA-CC-A3MB	315	1	36	MALE	G1	Stage IIIA	T3	M0	N0
TCGA-G3-A7M7	361	0	65	MALE	G1	Stage I	T1	MX	NX
TCGA-DD-AADC	425	1	53	MALE	G3	Stage I	T1	M0	N0
TCGA-DD-AACC	1685	1	61	MALE	G2	Stage I	T1	M0	N0
TCGA-G3-A25T	1553	0	45	FEMALE	G2	Stage IIIA	T3	M0	N0
TCGA-G3-A3CH	780	0	53	MALE	G2	Stage IIIA	T3a	M0	N0
TCGA-HP-A5N0	752	1	90	FEMALE	unknow	unknow	TX	M0	NX
TCGA-DD-A3A7	419	1	67	MALE	G3	Stage IIIB	T3b	M0	N0
TCGA-BC-4073	849	0	73	MALE	G3	Stage IIIA	T3	MX	N0
TCGA-2Y-A9HA	36	1	70	MALE	G2	Stage II	T2	MX	NX
TCGA-WX-AA44	615	0	64	FEMALE	G3	Stage I	T1	MX	NX
TCGA-DD-A39Z	601	1	43	FEMALE	G2	Stage II	T2	M0	NX
TCGA-DD-AAD5	1345	0	54	MALE	G3	Stage I	T1	M0	N0
TCGA-2Y-A9H7	1168	0	81	FEMALE	G2	Stage I	T1	MX	N0
TCGA-DD-A1EJ	1005	1	71	FEMALE	G2	Stage IIIC	T1	M0	N1
TCGA-DD-A4NG	802	1	77	MALE	G2	Stage IIIA	T3a	M0	NX
TCGA-CC-A9FS	211	0	55	MALE	G2	Stage II	T2	M0	N0
TCGA-DD-A4NO	2245	0	65	MALE	G1	Stage I	T1	M0	N0
TCGA-DD-AAVY	1970	0	56	MALE	G2	Stage IIIA	T3	M0	N0
TCGA-G3-A25Y	452	1	52	FEMALE	G3	Stage I	T1	M0	N0
TCGA-BC-A3KF	8	0	66	FEMALE	G2	Stage I	T1	M0	NX
TCGA-DD-A119	223	1	40	MALE	G3	Stage IV	T3a	M1	N0
TCGA-DD-AAVR	2513	0	44	MALE	G2	Stage I	T1	M0	N0
TCGA-UB-A7MA	848	0	62	FEMALE	G2	Stage II	T2b	M0	N0
TCGA-ZS-A9CG	341	0	55	MALE	G2	Stage II	T2	MX	NX
TCGA-ES-A2HT	438	1	54	MALE	G2	Stage I	T1	MX	NX
TCGA-G3-A7M9	56	1	70	MALE	G2	Stage IIIB	T3b	MX	NX
TCGA-DD-AADI	1085	0	43	FEMALE	G3	Stage I	T1	M0	N0
TCGA-CC-A7IK	262	1	59	MALE	G3	Stage IIIA	T3	M0	N0
TCGA-DD-AADW	587	0	48	MALE	G3	Stage I	T1	M0	N0
TCGA-FV-A4ZQ	12	0	52	MALE	G2	Stage I	T1	M0	NX
TCGA-DD-AADM	12	1	58	MALE	G3	Stage II	T2	M0	N0
TCGA-DD-AAW0	2015	0	54	MALE	G2	Stage I	T1	M0	N0
TCGA-K7-AAU7	359	0	61	MALE	G2	Stage II	T2a	MX	NX
TCGA-ED-A8O5	406	0	59	FEMALE	G3	Stage IIIA	T3a	M0	N0
TCGA-DD-A73G	3478	0	73	FEMALE	G3	Stage I	T1	M0	N0
TCGA-DD-A11B	14	1	73	MALE	G2	Stage I	T1	M0	N0
TCGA-WX-AA46	756	0	61	MALE	G1	Stage II	T2	MX	NX
TCGA-ED-A66X	406	0	35	MALE	G3	Stage IIIA	T3a	M0	N0
TCGA-BC-A10X	770	1	52	FEMALE	G2	Stage IIIA	T3a	MX	N0
TCGA-DD-AADS	474	0	63	MALE	G2	Stage I	T1	M0	N0
TCGA-MR-A520	229	0	58	MALE	G1	Stage I	T1	MX	NX
TCGA-LG-A9QD	366	0	68	MALE	G2	Stage IIIA	T3a	M0	N0
TCGA-FV-A496	10	0	84	FEMALE	G2	Stage I	T1	M0	NX
TCGA-5C-A9VG	328	0	58	MALE	G2	Stage II	T2	M0	N0
TCGA-BC-A10R	308	1	66	FEMALE	G2	unknow	T3	MX	NX
TCGA-DD-AA3A	410	1	81	FEMALE	G4	Stage I	T1	MX	N0
TCGA-DD-A73A	728	0	71	MALE	G2	Stage I	T1	M0	N0
TCGA-BW-A5NQ	0	0	63	MALE	G3	Stage I	T1	MX	NX
TCGA-DD-A4NB	989	0	25	MALE	G2	Stage I	T1	M0	N0
TCGA-DD-AADO	453	0	55	MALE	G3	Stage I	T1	M0	N0
TCGA-FV-A3R3	366	1	38	FEMALE	G2	Stage I	T1	MX	NX
TCGA-RC-A7SB	588	0	53	MALE	G2	Stage II	T2	M0	N0
TCGA-DD-AAD2	658	0	66	MALE	G2	Stage I	T1	M0	N0
TCGA-DD-A1EG	1372	1	76	MALE	G3	Stage I	T1	M0	N0
TCGA-G3-A3CI	180	0	71	MALE	G2	Stage I	T1	M0	N0
TCGA-DD-AAD1	564	0	51	FEMALE	G4	Stage I	T1	M0	N0
TCGA-DD-A11C	662	0	69	MALE	G3	Stage I	T1	M0	N0
TCGA-WX-AA47	556	1	33	FEMALE	G2	Stage IIIA	T3a	MX	NX
TCGA-NI-A4U2	1791	1	71	MALE	G1	Stage IIIA	T3	MX	NX
TCGA-2Y-A9H3	1516	0	45	MALE	G1	Stage II	T2	MX	NX
TCGA-BC-A216	1351	0	62	FEMALE	G2	Stage IIIA	T3	M0	NX
TCGA-2Y-A9H5	555	1	59	FEMALE	G3	Stage I	T1	MX	N0
TCGA-EP-A12J	570	0	62	MALE	G1	Stage I	T1	MX	NX
TCGA-DD-AACP	415	0	64	MALE	G3	Stage I	T1	M0	N0
TCGA-DD-A3A2	2131	1	76	FEMALE	G1	Stage I	T1	M0	N0
TCGA-DD-A3A0	785	1	70	MALE	G2	Stage I	T1	M0	NX
TCGA-DD-A4ND	2746	0	56	FEMALE	G3	Stage I	T1	M0	N0
TCGA-G3-AAV5	354	0	67	MALE	G2	Stage II	T2	M0	N0
TCGA-DD-AAEB	478	0	60	MALE	G2	Stage I	T1	M0	N0
TCGA-2Y-A9H8	633	1	85	FEMALE	G2	unknow	T1	MX	NX
TCGA-G3-A25S	416	1	64	MALE	G2	Stage I	T1	M0	N0
TCGA-RC-A6M5	15	0	20	FEMALE	G2	Stage IVA	T1	M0	N1
TCGA-DD-AAE4	608	0	49	FEMALE	G1	Stage I	T1	M0	N0
TCGA-DD-AACH	195	1	69	MALE	G3	Stage II	T2	M0	N0
TCGA-DD-AAD8	1219	0	73	FEMALE	G2	Stage I	T1	M0	N0
TCGA-CC-A7IH	365	0	58	MALE	G1	Stage IIIA	T3	M0	N0
TCGA-DD-AAE9	722	0	69	MALE	G3	Stage I	T1	M0	N0
TCGA-DD-AADA	1233	0	66	FEMALE	G3	Stage I	T1	M0	N0
TCGA-DD-A39X	1694	1	78	FEMALE	G2	Stage I	T1	M0	NX
TCGA-DD-AADE	1202	0	50	MALE	G4	Stage I	T1	M0	N0
TCGA-K7-A5RG	519	0	66	MALE	G1	Stage I	T1	MX	NX
TCGA-DD-AAVW	2317	0	35	MALE	G2	Stage I	T1	M0	N0
TCGA-G3-A5SI	768	1	44	MALE	G2	Stage II	T2	M0	N0
TCGA-MR-A8JO	330	0	34	MALE	G3	Stage I	T1	MX	N0
TCGA-DD-AAE1	552	0	52	MALE	G3	Stage I	T1	M0	N0
TCGA-DD-A4NN	899	1	56	FEMALE	G3	Stage I	T1	M0	N0
TCGA-BW-A5NP	0	0	26	FEMALE	G3	Stage IV	T2	M1	N0
TCGA-CC-A8HV	279	1	51	FEMALE	G2	Stage II	T2	M0	N0
TCGA-G3-A3CK	585	0	61	MALE	G2	Stage I	T1	M0	N0
TCGA-EP-A26S	608	0	70	MALE	G2	Stage I	T1	MX	N0
TCGA-2Y-A9GX	2442	0	68	MALE	G2	Stage I	T1	MX	NX
TCGA-RC-A7S9	640	0	47	FEMALE	G3	Stage I	T1	M0	N0
TCGA-YA-A8S7	412	1	68	MALE	G3	Stage IIIA	T3a	MX	N0
TCGA-DD-A3A3	535	1	45	MALE	G2	Stage I	T1	M0	N0
TCGA-O8-A75V	538	0	54	MALE	G2	Stage I	T1	MX	NX
TCGA-ZP-A9D0	1091	0	67	FEMALE	G1	unknow	T1	MX	NX
TCGA-DD-A1EE	349	1	73	MALE	G3	Stage IIIA	T3	M0	N0
TCGA-DD-A3A6	3258	1	72	FEMALE	G2	Stage II	T2	M0	N0
TCGA-RC-A6M4	22	0	74	FEMALE	G2	Stage IIIA	T3	MX	NX
TCGA-DD-AAD6	672	0	66	MALE	G3	Stage IIIA	T3a	M0	N0
TCGA-K7-A5RF	631	0	64	MALE	G1	Stage I	T1	MX	NX
TCGA-CC-A8HS	300	1	18	MALE	G1	Stage IIIC	T3	M0	N1
TCGA-G3-A5SK	744	0	58	MALE	G1	Stage I	T1	M0	NX
TCGA-DD-A4NQ	373	1	60	MALE	G3	Stage II	T2	M0	N0
TCGA-DD-A1ED	2301	0	68	MALE	G1	Stage I	T1	M0	N0
TCGA-G3-AAV3	412	0	58	FEMALE	G2	Stage II	T2	M0	N0
TCGA-ZP-A9CV	1088	1	59	MALE	G1	unknow	T1	MX	NX
TCGA-DD-AACV	1531	0	53	MALE	G3	Stage I	T1	M0	N0
TCGA-DD-AACG	469	1	52	MALE	G4	Stage II	T2	M0	N0
TCGA-CC-A3MA	303	1	61	MALE	G2	Stage IIIA	T3	M0	N0
TCGA-2V-A95S		0	unknow	MALE	G3	Stage II	T2	MX	NX
TCGA-2Y-A9H1	1229	1	58	MALE	G2	Stage I	T1	MX	NX
TCGA-DD-A4NF	942	0	72	MALE	G2	Stage I	T1	M0	N0
TCGA-DD-A3A1	233	1	65	MALE	G2	Stage IIIA	T3b	M0	N0
TCGA-KR-A7K2	829	0	64	MALE	G1	Stage I	T1	M0	N0
TCGA-DD-AAC9	347	0	51	MALE	G2	Stage I	T1	M0	N0
TCGA-DD-AACJ	2102	0	75	MALE	G2	Stage II	T2	M0	N0
TCGA-DD-AACN	1302	0	32	MALE	G3	Stage I	T1	M0	N0
TCGA-GJ-A6C0	31	1	75	FEMALE	G2	Stage II	T2	MX	NX
TCGA-DD-AAE8	664	0	45	MALE	G3	Stage I	T1	M0	N0
TCGA-DD-AADV	574	0	50	MALE	G3	Stage I	T1	M0	N0
TCGA-FV-A3I1	247	1	81	FEMALE	G2	Stage II	T2	MX	N0
TCGA-BC-A10Q	1135	1	72	FEMALE	unknow	unknow	T2	MX	NX
TCGA-2Y-A9GS	724	1	58	MALE	G2	unknow	T2	MX	NX
TCGA-ED-A7PX	6	0	48	FEMALE	G3	Stage II	T2	M0	NX
TCGA-DD-A3A8	11	1	75	MALE	G2	Stage II	T2	M0	N0
TCGA-G3-A7M6	632	0	60	FEMALE	G3	Stage I	T1	MX	NX
TCGA-KR-A7K8	906	0	57	MALE	G1	Stage I	T1	M0	N0
TCGA-5R-AA1D	449	0	17	FEMALE	G3	Stage IIIA	T3a	M0	N0

## Sheet: Appendix 7
gene	conMean	treatMean	logFC	pValue	fdr
TSC1	0.723672	2.14458	1.56729	2.4086e-24	1.89677e-23
TRIM11	0.753209	2.62595	1.80172	3.33683e-27	7.00735e-26
CASP8	1.37689	2.83142	1.04012	1.51865e-15	5.62793e-15
TRAF2	2.17289	7.7042	1.82603	3.24867e-27	7.00735e-26
USP22	6.07527	15.0548	1.30921	2.17817e-19	1.37225e-18
SQSTM1	29.9868	99.9176	1.73641	9.02019e-17	3.78848e-16
DNMT1	1.16859	4.38021	1.90623	7.50473e-21	5.25331e-20
ID1	45.5878	19.7505	-1.20676	1.64651e-14	4.71502e-14
CDKN2A	0.162719	4.09759	4.65432	1.87e-25	1.683e-24
HSPA4	10.4094	24.421	1.23024	4.83513e-26	6.91023e-25
PLK1	0.135939	2.75821	4.3427	1.55205e-27	7.00735e-26
BACH2	0.544551	0.269844	-1.01294	4.57569e-09	1.02953e-08
MYCN	0.0530566	1.10148	4.37577	4.27302e-15	1.41684e-14
TERT	0.00191236	1.36934	9.48391	5.48431e-26	6.91023e-25
SLC39A7	25.4371	70.2357	1.46527	1.07106e-25	1.12461e-24
RNF31	1.06027	2.22023	1.06628	2.33874e-13	6.13919e-13
HSP90AA1	68.1895	141.95	1.05776	6.55148e-19	3.71598e-18
LEF1	0.118922	1.40951	3.56711	3.47279e-17	1.56276e-16
TNFRSF21	3.95179	9.95383	1.33274	0.000119117	0.000183034

## Sheet: Appendix 8
immune	cor	pvalue
B cell_TIMER	0.168159	0.00177647
T cell CD4+_TIMER	0.196953	0.000242246
Neutrophil_TIMER	0.237845	8.47033e-06
Macrophage_TIMER	0.26927	4.13664e-07
Myeloid dendritic cell_TIMER	0.227752	2.05599e-05
B cell plasma_CIBERSORT	0.145123	0.00709899
T cell CD4+ memory resting_CIBERSORT	-0.165218	0.00214176
T cell CD4+ memory activated_CIBERSORT	0.192736	0.000330421
T cell follicular helper_CIBERSORT	0.180868	0.000764628
T cell regulatory (Tregs)_CIBERSORT	0.116924	0.0303891
Monocyte_CIBERSORT	-0.147475	0.00621368
Macrophage M0_CIBERSORT	0.263407	7.4894e-07
B cell plasma_CIBERSORT-ABS	0.187033	0.000497636
T cell CD4+ memory activated_CIBERSORT-ABS	0.193561	0.00031111
T cell follicular helper_CIBERSORT-ABS	0.267536	4.9381e-07
T cell regulatory (Tregs)_CIBERSORT-ABS	0.21148	7.91004e-05
NK cell activated_CIBERSORT-ABS	0.16577	0.00206834
Macrophage M0_CIBERSORT-ABS	0.315768	2.2252e-09
Macrophage M2_CIBERSORT-ABS	0.13476	0.0124864
Mast cell resting_CIBERSORT-ABS	0.109277	0.0431235
B cell_QUANTISEQ	0.193433	0.000314034
Macrophage M1_QUANTISEQ	0.125066	0.0205093
Macrophage M2_QUANTISEQ	0.1627	0.00250778
Monocyte_QUANTISEQ	0.232176	1.40062e-05
T cell CD4+ (non-regulatory)_QUANTISEQ	0.164801	0.00219885
T cell CD8+_QUANTISEQ	0.191811	0.000353382
T cell regulatory (Tregs)_QUANTISEQ	0.227858	2.03735e-05
uncharacterized cell_QUANTISEQ	-0.207507	0.00010827
T cell_MCPCOUNTER	0.163348	0.00240851
B cell_MCPCOUNTER	0.134743	0.0124979
Monocyte_MCPCOUNTER	0.293629	3.01003e-08
Macrophage/Monocyte_MCPCOUNTER	0.293629	3.01003e-08
B cell_XCELL	0.163752	0.00234838
T cell CD4+ memory_XCELL	0.239098	7.56656e-06
T cell CD4+ effector memory_XCELL	-0.205138	0.000130185
T cell CD8+ naive_XCELL	-0.122743	0.0229935
T cell CD8+ central memory_XCELL	-0.194015	0.000300939
Common lymphoid progenitor_XCELL	0.39933	1.45967e-14
Myeloid dendritic cell_XCELL	-0.1222	0.0236112
Endothelial cell_XCELL	-0.536848	5.35518e-27
Cancer associated fibroblast_XCELL	-0.161762	0.00265794
Granulocyte-monocyte progenitor_XCELL	-0.263343	7.5378e-07
Hematopoietic stem cell_XCELL	-0.476899	7.01038e-21
Macrophage_XCELL	-0.276415	1.96846e-07
Macrophage M1_XCELL	-0.142064	0.00841768
Macrophage M2_XCELL	-0.396225	2.42562e-14
Mast cell_XCELL	0.238687	7.85255e-06
T cell NK_XCELL	0.150856	0.00511463
Plasmacytoid dendritic cell_XCELL	-0.121675	0.0242207
T cell CD4+ Th1_XCELL	0.131774	0.0145963
T cell CD4+ Th2_XCELL	0.47514	1.01782e-20
stroma score_XCELL	-0.506681	9.07435e-24
microenvironment score_XCELL	-0.334248	2.13436e-10
Cancer associated fibroblast_EPIC	0.168185	0.00177353
Macrophage_EPIC	-0.483968	1.5333e-21
uncharacterized cell_EPIC	0.497991	6.75848e-23

## Sheet: Appendix 9
ID	StromalScore	ImmuneScore	ESTIMATEScore
TCGA-DD-AAVS-01A-11R-A41C-07	-658.16	223.973	-434.187
TCGA-DD-AAE3-01A-11R-A41C-07	-170.793	422.879	252.086
TCGA-DD-A4NS-01A-11R-A311-07	586.883	1235.05	1821.94
TCGA-5R-AA1D-01A-11R-A38B-07	1167.48	1034.75	2202.23
TCGA-BW-A5NO-01A-11R-A27V-07	-660.766	527.149	-133.617
TCGA-DD-AADL-01A-11R-A41C-07	-1192.66	-313.142	-1505.8
TCGA-XR-A8TC-01A-11R-A36F-07	-781.066	-203.302	-984.368
TCGA-2Y-A9GS-01A-12R-A38B-07	-501.904	633.098	131.194
TCGA-CC-A1HT-01A-11R-A131-07	183.382	2092.39	2275.78
TCGA-DD-AACL-01A-11R-A41C-07	-465.548	1774.1	1308.55
TCGA-ED-A7XP-01A-11R-A352-07	-327.138	511.699	184.56
TCGA-G3-AAUZ-01A-11R-A38B-07	-353.897	1038.17	684.274
TCGA-DD-A3A5-01A-11R-A22L-07	-626.903	130.167	-496.736
TCGA-RC-A7SK-01A-11R-A352-07	-1129.15	-340.883	-1470.04
TCGA-DD-A73D-01A-12R-A32O-07	-1489.11	-637.388	-2126.5
TCGA-RC-A6M5-01A-11R-A32O-07	348.421	236.268	584.69
TCGA-G3-AAV4-01A-11R-A38B-07	-895.248	-82.2325	-977.481
TCGA-2Y-A9H1-01A-11R-A38B-07	-829.873	1129.83	299.959
TCGA-DD-AACI-01A-11R-A41C-07	-133.463	1854.69	1721.23
TCGA-DD-AAVP-01A-11R-A41C-07	-596.294	114.764	-481.531
TCGA-EP-A26S-01A-11R-A16W-07	-874.067	-284.283	-1158.35
TCGA-DD-A4NB-01A-12R-A266-07	994.222	889.849	1884.07
TCGA-LG-A6GG-01A-11R-A311-07	-1058.71	-68.6529	-1127.36
TCGA-4R-AA8I-01A-11R-A38B-07	-709.592	192.108	-517.484
TCGA-ED-A5KG-01A-11R-A27V-07	573.227	3131.23	3704.46
TCGA-DD-AADO-01A-11R-A41C-07	-753.185	1453.72	700.531
TCGA-DD-AADK-01A-11R-A41C-07	-179.296	806.961	627.665
TCGA-LG-A9QD-01A-11R-A38B-07	-744.089	507.238	-236.851
TCGA-EP-A3RK-01A-11R-A22L-07	-78.4523	1762.03	1683.58
TCGA-DD-AACA-02A-11R-A41C-07	-917.617	-695.478	-1613.1
TCGA-2Y-A9H3-01A-11R-A38B-07	-133.335	1773.99	1640.65
TCGA-BW-A5NQ-01A-11R-A27V-07	-777.645	1400.95	623.308
TCGA-CC-A5UE-01A-11R-A28V-07	-1477.73	8.44963	-1469.28
TCGA-CC-5259-01A-31R-A213-07	-1267.13	589.413	-677.72
TCGA-FV-A23B-01A-11R-A16W-07	-638.679	496.542	-142.137
TCGA-ZP-A9CV-01A-11R-A38B-07	-131.113	950.203	819.09
TCGA-ES-A2HS-01A-11R-A180-07	-470.444	12.9803	-457.463
TCGA-2Y-A9H8-01A-11R-A39D-07	-893.836	925.424	31.5887
TCGA-G3-A5SK-01A-11R-A27V-07	-283.261	1004.19	720.932
TCGA-DD-AACO-01A-11R-A41C-07	-456.607	927.842	471.235
TCGA-DD-AAW3-01A-11R-A41C-07	-891.039	-295.524	-1186.56
TCGA-ED-A4XI-01A-11R-A266-07	207.651	1148.38	1356.03
TCGA-ZP-A9D2-01A-11R-A38B-07	-495.866	253.683	-242.183
TCGA-G3-AAV3-01A-11R-A37K-07	-296.391	1367.31	1070.92
TCGA-K7-AAU7-01A-11R-A38B-07	-258.044	663.142	405.098
TCGA-MI-A75I-01A-11R-A32O-07	-1122.68	219.691	-902.991
TCGA-CC-5263-01A-01R-A131-07	-769.288	642.578	-126.709
TCGA-DD-A3A9-01A-11R-A266-07	-40.9249	874.266	833.341
TCGA-G3-A5SM-01A-12R-A28V-07	90.2868	989.684	1079.97
TCGA-DD-AADV-01A-11R-A39D-07	-406.64	184.441	-222.198
TCGA-DD-A11B-01A-11R-A131-07	-844.466	-289.206	-1133.67
TCGA-DD-A11A-01A-11R-A131-07	-1028.91	-187.227	-1216.13
TCGA-ZP-A9D0-01A-11R-A37K-07	-704.816	-174.509	-879.325
TCGA-RC-A6M6-01A-11R-A32O-07	-1372.74	0.506067	-1372.23
TCGA-DD-A4NN-01A-11R-A28V-07	-818.066	-394.123	-1212.19
TCGA-DD-AACG-01A-11R-A41C-07	-1165.54	781.337	-384.199
TCGA-UB-A7MC-01A-11R-A33R-07	-1298.16	-459.985	-1758.14
TCGA-DD-A1EA-01A-11R-A131-07	-873.615	718.139	-155.476
TCGA-DD-A4NG-01A-11R-A27V-07	-815.678	482.359	-333.319
TCGA-O8-A75V-01A-11R-A32O-07	-205.256	1184.09	978.838
TCGA-DD-A39V-01A-11R-A213-07	-363.225	1381.17	1017.94
TCGA-BC-A69I-01A-11R-A311-07	-239.864	490.355	250.491
TCGA-ZS-A9CF-02A-11R-A38B-07	-838.907	149.955	-688.953
TCGA-DD-A4ND-01A-11R-A266-07	629.679	1152.63	1782.31
TCGA-DD-AADC-01A-11R-A41C-07	-1068.89	-94.9218	-1163.81
TCGA-DD-AAEH-01A-11R-A41C-07	-166.209	1473.67	1307.47
TCGA-ZP-A9D1-01A-11R-A38B-07	-184.492	655.039	470.547
TCGA-BC-A217-01A-11R-A155-07	-1085.63	702.757	-382.869
TCGA-DD-AAE9-01A-11R-A41C-07	-1343.8	31.7818	-1312.02
TCGA-G3-A25S-01A-11R-A16W-07	-991.925	657.226	-334.7
TCGA-BC-A10S-01A-22R-A131-07	50.0763	1158.59	1208.67
TCGA-NI-A4U2-01A-11R-A28V-07	-448.684	207.502	-241.181
TCGA-G3-A3CK-01A-11R-A213-07	-678.087	718.534	40.4475
TCGA-RC-A7SF-01A-11R-A352-07	-943.733	323.685	-620.049
TCGA-DD-AACD-01A-11R-A41C-07	-359.42	1061.32	701.902
TCGA-2Y-A9H0-01A-11R-A38B-07	-1041.62	806.512	-235.11
TCGA-DD-A3A6-01A-11R-A22L-07	700.001	1299.33	1999.33
TCGA-DD-AAW2-01A-11R-A41C-07	-789.603	-226.416	-1016.02
TCGA-3K-AAZ8-01A-12R-A39D-07	-999.25	444.473	-554.777
TCGA-DD-A4NH-01A-11R-A27V-07	-595.359	932.218	336.859
TCGA-MI-A75H-01A-11R-A32O-07	-504.311	1057.09	552.78
TCGA-DD-AAEB-01A-11R-A41C-07	-744.939	398.344	-346.596
TCGA-ZP-A9CY-01A-11R-A38B-07	-64.2837	635.674	571.39
TCGA-BD-A3EP-01A-11R-A22L-07	178.546	1470.86	1649.4
TCGA-EP-A2KB-01A-11R-A180-07	-1091.85	-5.29763	-1097.15
TCGA-CC-A8HU-01A-11R-A36F-07	-1165.76	-214.751	-1380.51
TCGA-DD-AADF-01A-11R-A41C-07	-1125.61	314.348	-811.262
TCGA-DD-AACH-01A-11R-A41C-07	-727.359	364.13	-363.23
TCGA-BC-A10X-01A-11R-A131-07	366.2	865.522	1231.72
TCGA-CC-5262-01A-01R-A131-07	246.286	1180.65	1426.93
TCGA-CC-A7IK-01A-12R-A33R-07	-1272.94	-544.048	-1816.99
TCGA-RC-A7SH-01A-11R-A38B-07	-1217.22	-380.63	-1597.85
TCGA-ED-A7XO-01A-11R-A352-07	-135.5	797.923	662.422
TCGA-G3-A7M6-01A-11R-A33R-07	-624.853	279.88	-344.973
TCGA-G3-A7M8-01A-11R-A33R-07	-260.514	309.703	49.1886
TCGA-DD-AAW1-01A-11R-A41C-07	-903.872	-123.764	-1027.64
TCGA-G3-A7M7-01A-12R-A352-07	-775.038	-43.5784	-818.617
TCGA-ED-A7PZ-01A-11R-A33R-07	-1449.43	-498.664	-1948.09
TCGA-CC-A7IG-01A-11R-A33J-07	-920.682	481.313	-439.37
TCGA-CC-5261-01A-01R-A131-07	86.0695	1119.23	1205.3
TCGA-WQ-A9G7-01A-11R-A37K-07	-1253.53	-249.107	-1502.63
TCGA-WX-AA47-01A-11R-A39D-07	-1347.18	-391.684	-1738.86
TCGA-ZP-A9CZ-01A-11R-A38B-07	-214.035	1150.8	936.766
TCGA-DD-AA3A-01A-11R-A37K-07	-1432.2	-21.0313	-1453.23
TCGA-DD-A3A4-01A-11R-A22L-07	-843.261	-430.158	-1273.42
TCGA-DD-A39Y-01A-11R-A213-07	-1166.69	32.7895	-1133.9
TCGA-2Y-A9H5-01A-11R-A38B-07	-289.887	285.368	-4.51873
TCGA-DD-A114-01A-11R-A131-07	296.885	1799.86	2096.75
TCGA-DD-A4NI-01A-11R-A27V-07	-107.857	1025.68	917.819
TCGA-BC-A110-01A-11R-A131-07	669.062	1576.19	2245.25
TCGA-UB-A7MA-01A-11R-A33R-07	-791.865	-13.4357	-805.3
TCGA-CC-A3MB-01A-11R-A213-07	-942.611	44.0435	-898.568
TCGA-KR-A7K2-01A-12R-A33R-07	-358.027	601.73	243.703
TCGA-DD-AACK-01A-11R-A41C-07	-1032.15	155.536	-876.615
TCGA-FV-A3I0-01A-11R-A22L-07	-444.228	366.786	-77.4419
TCGA-RC-A7SB-01A-21R-A352-07	-1035.92	48.3453	-987.573
TCGA-GJ-A9DB-01A-11R-A37K-07	-195.235	357.498	162.263
TCGA-UB-A7ME-01A-11R-A33J-07	-395.321	1193.19	797.87
TCGA-DD-AADU-01A-11R-A41C-07	-1241.88	15.0865	-1226.79
TCGA-2Y-A9HB-01A-11R-A39D-07	-216.109	956.35	740.241
TCGA-CC-A9FV-01A-11R-A37K-07	1097.2	2239.97	3337.17
TCGA-DD-A1EK-01A-11R-A213-07	-335.794	815.454	479.66
TCGA-DD-AAE1-01A-11R-A41C-07	-1107.06	350.494	-756.571
TCGA-BC-A10U-01A-11R-A131-07	-1223.18	71.6182	-1151.57
TCGA-DD-AACV-01A-11R-A41C-07	-1363.17	-700.339	-2063.5
TCGA-DD-AAVY-01A-11R-A41C-07	-1130.21	-273.278	-1403.49
TCGA-FV-A3R3-01A-11R-A22L-07	442.977	818.59	1261.57
TCGA-ED-A97K-01A-21R-A38B-07	-337.036	539.595	202.559
TCGA-BC-A10W-01A-11R-A131-07	-599.152	486.138	-113.014
TCGA-DD-A3A8-01A-11R-A22L-07	-1110.65	-151.971	-1262.62
TCGA-DD-AACT-01A-11R-A41C-07	-334.381	961.782	627.4
TCGA-5R-AA1C-01A-11R-A41C-07	-828.036	354.907	-473.129
TCGA-5R-AAAM-01A-12R-A41C-07	534.598	1105.8	1640.4
TCGA-BW-A5NP-01A-11R-A27V-07	-1319.48	-515.853	-1835.33
TCGA-WX-AA44-01A-11R-A39D-07	-885.991	391.672	-494.319
TCGA-DD-A1EH-01A-11R-A131-07	-462.122	-84.91	-547.032
TCGA-DD-A3A1-01A-11R-A213-07	-994.674	910.559	-84.1149
TCGA-KR-A7K0-01A-12R-A33R-07	-508.199	313.481	-194.718
TCGA-FV-A3R2-01A-11R-A22L-07	-1055.83	144.847	-910.981
TCGA-DD-AACN-01A-11R-A41C-07	-284.952	364.711	79.7595
TCGA-DD-AAE4-01A-11R-A41C-07	68.4194	1757.33	1825.75
TCGA-DD-AAEG-01A-11R-A39D-07	-969.595	-213.469	-1183.06
TCGA-DD-A1EJ-01A-11R-A155-07	-1008.32	305.21	-703.106
TCGA-DD-A4NR-01A-11R-A311-07	181.778	2286.6	2468.38
TCGA-FV-A2QQ-01A-11R-A22L-07	-426.78	870.744	443.964
TCGA-G3-AAV7-01A-11R-A38B-07	-642.475	829.446	186.971
TCGA-CC-A9FW-01A-11R-A37K-07	-1304.63	173.219	-1131.41
TCGA-RC-A6M4-01A-11R-A32O-07	-1240.77	-627.046	-1867.82
TCGA-G3-A3CG-01A-11R-A213-07	-401.765	461.307	59.5425
TCGA-DD-A11C-01A-11R-A131-07	-89.7272	470.409	380.682
TCGA-DD-AAD2-01A-11R-A41C-07	293.742	1013.35	1307.09
TCGA-NI-A8LF-01A-11R-A36F-07	-358.275	83.3872	-274.888
TCGA-DD-AADN-01A-11R-A41C-07	-1075.09	1994.96	919.875
TCGA-EP-A12J-01A-11R-A131-07	-829.082	56.858	-772.224
TCGA-DD-A73G-01A-22R-A32O-07	-681.154	619.564	-61.59
TCGA-5C-AAPD-01A-21R-A39D-07	-240.569	1717.28	1476.71
TCGA-DD-AAED-01A-12R-A41C-07	-1495.18	183.474	-1311.7
TCGA-DD-AADJ-01A-11R-A41C-07	-978.131	471.729	-506.402
TCGA-DD-AAVZ-01A-11R-A41C-07	-763.029	109.439	-653.59
TCGA-XR-A8TF-01A-11R-A36F-07	-1071.64	-94.6514	-1166.29
TCGA-DD-AACF-01A-11R-A41C-07	-959.167	709.685	-249.482
TCGA-FV-A495-01A-11R-A266-07	80.9865	1323.52	1404.51
TCGA-DD-A3A3-01A-11R-A22L-07	-1329.45	301.584	-1027.87
TCGA-MI-A75C-01A-11R-A32O-07	-1410.52	628.261	-782.255
TCGA-DD-AAVX-01A-11R-A41C-07	-456.872	971.712	514.841
TCGA-DD-AAE7-01A-11R-A41C-07	-201.386	882.986	681.6
TCGA-ZS-A9CE-01A-11R-A37K-07	-1167.37	-490.615	-1657.98
TCGA-CC-5264-01A-01R-A131-07	-966.937	85.8425	-881.095
TCGA-HP-A5N0-01A-11R-A28V-07	193.632	573.725	767.357
TCGA-G3-A5SJ-01A-11R-A27V-07	-568.99	1243.38	674.39
TCGA-DD-A3A2-01A-11R-A213-07	-537.887	184.9	-352.987
TCGA-2Y-A9H6-01A-11R-A39D-07	-4.72903	1072.94	1068.21
TCGA-DD-AAEE-01A-11R-A41C-07	-945.417	-209.544	-1154.96
TCGA-UB-AA0U-01A-11R-A38B-07	57.7336	762.268	820.002
TCGA-CC-A3M9-01A-11R-A213-07	901.066	2808.36	3709.43
TCGA-CC-A8HT-01A-11R-A36F-07	-1026.48	821.263	-205.22
TCGA-WQ-AB4B-01A-11R-A41C-07	-241.122	633.879	392.757
TCGA-DD-AADY-01A-11R-A41C-07	-640.066	-379.967	-1020.03
TCGA-2Y-A9GZ-01A-11R-A39D-07	-970.238	-376.785	-1347.02
TCGA-DD-A11D-01A-11R-A131-07	-630.268	56.8621	-573.406
TCGA-KR-A7K7-01A-11R-A33J-07	-1074.59	1201.22	126.628
TCGA-BC-4072-01B-11R-A155-07	-310.005	1380.96	1070.95
TCGA-K7-A5RF-01A-11R-A28V-07	315.83	1345.64	1661.47
TCGA-DD-AAVU-01A-11R-A41C-07	-1154.46	28.4275	-1126.03
TCGA-DD-A73B-01A-12R-A32O-07	-1122.12	-338.209	-1460.33
TCGA-PD-A5DF-01A-11R-A27V-07	174.251	894.354	1068.6
TCGA-BC-A8YO-01A-11R-A37K-07	-874.299	1203.3	329.005
TCGA-EP-A2KA-01A-11R-A180-07	-747.628	1451.72	704.088
TCGA-DD-AACQ-01A-11R-A41C-07	-1449.32	-525.552	-1974.87
TCGA-DD-AADI-01A-11R-A41C-07	-155.617	1576.04	1420.42
TCGA-CC-A5UD-01A-11R-A28V-07	-1129.78	-195.651	-1325.43
TCGA-ZS-A9CD-01A-11R-A37K-07	-242.67	670.079	427.408
TCGA-DD-A1ED-01A-11R-A155-07	-69.4237	1133.15	1063.72
TCGA-DD-AAEK-01A-11R-A41C-07	-152.345	1517.22	1364.87
TCGA-BC-A10T-01A-11R-A131-07	148.166	216.25	364.416
TCGA-DD-AAC8-01A-11R-A41C-07	-887.614	426.95	-460.664
TCGA-XR-A8TE-01A-11R-A36F-07	-505.314	23.2923	-482.022
TCGA-K7-A6G5-01A-11R-A311-07	-336.002	856.747	520.744
TCGA-WX-AA46-01A-11R-A39D-07	-262.933	442.127	179.195
TCGA-DD-AADD-01A-11R-A41C-07	-1444.78	-83.1464	-1527.93
TCGA-DD-A1EF-01A-11R-A131-07	-623.349	613.273	-10.0762
TCGA-DD-AACP-01A-11R-A41C-07	-1591.77	-279.534	-1871.31
TCGA-RC-A6M3-01A-11R-A32O-07	-1361.9	267.361	-1094.54
TCGA-G3-A3CJ-01A-11R-A213-07	-780.856	259.451	-521.405
TCGA-DD-AAVR-01A-11R-A41C-07	406.062	1702.65	2108.71
TCGA-DD-AAVQ-01A-11R-A41C-07	-277.96	2005.52	1727.56
TCGA-G3-A3CI-01A-11R-A213-07	-311.906	969.812	657.907
TCGA-ED-A8O5-01A-11R-A36F-07	-685.945	-171.683	-857.628
TCGA-BC-A5W4-01A-11R-A28V-07	-1421.9	-620.259	-2042.16
TCGA-DD-AAD6-01A-11R-A41C-07	-1410.13	70.5563	-1339.57
TCGA-K7-A5RG-01A-11R-A28V-07	-188.139	2458.97	2270.83
TCGA-G3-AAV5-01A-11R-A37K-07	-1067.65	101.371	-966.283
TCGA-2Y-A9GY-01A-11R-A38B-07	-920.629	1746.6	825.971
TCGA-UB-A7MD-01A-12R-A352-07	-233.677	938.433	704.757
TCGA-DD-A4NF-01A-11R-A27V-07	-819.546	-400.08	-1219.63
TCGA-DD-A113-01A-11R-A131-07	-696.13	511.801	-184.329
TCGA-DD-AAW0-01A-11R-A41C-07	6.28158	1090.38	1096.66
TCGA-DD-A1EI-01A-11R-A131-07	19.7414	528.876	548.617
TCGA-CC-A7IF-01A-11R-A33J-07	-1068.93	-328.603	-1397.54
TCGA-2Y-A9GW-01A-11R-A38B-07	49.1744	1475.88	1525.06
TCGA-2Y-A9H4-01A-11R-A38B-07	-753.724	581.744	-171.979
TCGA-BC-A3KF-01A-11R-A213-07	-801.472	-73.1228	-874.595
TCGA-DD-A39Z-01A-11R-A213-07	-1336.6	-186.488	-1523.09
TCGA-CC-5260-01A-01R-A131-07	71.307	697.978	769.285
TCGA-DD-AAE0-01A-11R-A41C-07	-635.362	70.9567	-564.406
TCGA-DD-A116-01A-11R-A131-07	-631.622	458.584	-173.038
TCGA-RC-A7S9-01A-11R-A33R-07	-1147.07	546.436	-600.633
TCGA-FV-A496-01A-11R-A266-07	-1274.49	-547.259	-1821.75
TCGA-BC-A3KG-01A-11R-A213-07	-1249.95	-83.2595	-1333.21
TCGA-DD-A1EG-01A-11R-A213-07	0.466835	1383.62	1384.08
TCGA-DD-A1EL-01A-11R-A155-07	-1269.28	229.378	-1039.9
TCGA-2Y-A9GU-01A-11R-A38B-07	-983.279	-169.939	-1153.22
TCGA-G3-A25V-01A-11R-A16W-07	70.5666	1160.4	1230.97
TCGA-ED-A66Y-01A-11R-A311-07	-1203.67	-814.067	-2017.74
TCGA-DD-AADB-01A-11R-A41C-07	-853.036	1224.26	371.223
TCGA-YA-A8S7-01A-11R-A37K-07	111.911	1781.3	1893.21
TCGA-GJ-A3OU-01A-31R-A38B-07	933.513	2588.14	3521.66
TCGA-BD-A2L6-01A-11R-A213-07	-657.82	419.037	-238.782
TCGA-ED-A627-01A-12R-A311-07	736.597	1906.99	2643.58
TCGA-ED-A7PX-01A-51R-A352-07	50.9721	400.381	451.353
TCGA-2Y-A9GX-01A-11R-A38B-07	731.82	1690.27	2422.09
TCGA-DD-A115-01A-11R-A131-07	-314.434	464.642	150.208
TCGA-DD-A73C-01A-12R-A33J-07	-105.025	254.91	149.885
TCGA-MI-A75G-01A-11R-A32O-07	-1059.96	-267.164	-1327.12
TCGA-G3-AAV0-01A-11R-A37K-07	-789.416	249.655	-539.761
TCGA-CC-A8HS-01A-11R-A36F-07	-1132.94	-381.863	-1514.8
TCGA-DD-AACY-01A-11R-A41C-07	-721.171	333.595	-387.575
TCGA-CC-A7IE-01A-21R-A38B-07	-636.074	1248.23	612.153
TCGA-2Y-A9HA-01A-11R-A39D-07	-979.176	-31.7002	-1010.88
TCGA-G3-A6UC-01A-21R-A33J-07	-1132.44	-256.51	-1388.95
TCGA-CC-A7IH-01A-11R-A33J-07	-945.872	-431.357	-1377.23
TCGA-ZP-A9D4-01A-11R-A37K-07	-938.82	-203.994	-1142.81
TCGA-MI-A75E-01A-11R-A32O-07	-128.56	939.531	810.971
TCGA-DD-AAD5-01A-11R-A41C-07	-946.739	832.175	-114.565
TCGA-DD-A39W-01A-11R-A213-07	-958.046	-36.7069	-994.753
TCGA-2Y-A9GT-01A-11R-A38B-07	-145.218	1504.49	1359.27
TCGA-ED-A8O6-01A-11R-A36F-07	-920.682	23.0887	-897.594
TCGA-DD-A39X-01A-11R-A213-07	-411.825	569.775	157.95
TCGA-2Y-A9GV-01A-11R-A38B-07	-100.478	897.063	796.585
TCGA-DD-AACJ-01A-11R-A41C-07	-1223.42	-8.00455	-1231.43
TCGA-DD-AAE6-01A-11R-A41C-07	-1574.87	-849.124	-2423.99
TCGA-5C-A9VG-01A-11R-A37K-07	-401.44	-283.498	-684.937
TCGA-DD-AADS-01A-11R-A41C-07	-668.121	1421.08	752.961
TCGA-DD-A4NV-01A-11R-A311-07	-202.311	260.147	57.8352
TCGA-DD-AACC-01A-11R-A41C-07	153.872	2594.49	2748.36
TCGA-FV-A4ZQ-01A-11R-A266-07	-939.076	1746.55	807.476
TCGA-DD-A73E-01A-12R-A32O-07	-1137.42	-748.846	-1886.26
TCGA-DD-AAEA-01A-11R-A41C-07	-983.084	712.561	-270.523
TCGA-HP-A5MZ-01A-21R-A27V-07	629.555	1543.38	2172.93
TCGA-MR-A8JO-01A-12R-A36F-07	775.13	1457.31	2232.44
TCGA-G3-A25T-01A-11R-A16W-07	-435.224	358.369	-76.8547
TCGA-BC-A112-01A-11R-A131-07	-262.833	466.174	203.341
TCGA-DD-A73A-01A-12R-A32O-07	-869.997	867.184	-2.81383
TCGA-BC-4073-01B-02R-A131-07	-1.17694	1911.62	1910.44
TCGA-DD-A4NJ-01A-11R-A27V-07	-168.564	853.323	684.759
TCGA-ED-A7PY-01A-11R-A33R-07	-1283.41	-229.348	-1512.76
TCGA-DD-A4NQ-01A-21R-A28V-07	-930.936	633.889	-297.047
TCGA-G3-A25U-01A-11R-A16W-07	-1053.64	-204.56	-1258.2
TCGA-BD-A3ER-01A-11R-A213-07	105.69	616.364	722.054
TCGA-BC-A10R-01A-11R-A131-07	-82.7448	22.3063	-60.4385
TCGA-DD-AACS-01A-11R-A41C-07	-1197.98	-336.226	-1534.2
TCGA-DD-AACA-02B-11R-A41C-07	-1349.82	-605.438	-1955.26
TCGA-DD-A1EE-01A-11R-A131-07	-1012.96	-216.841	-1229.8
TCGA-CC-A7IL-01A-11R-A33R-07	-1511.98	-444.931	-1956.91
TCGA-CC-A7IJ-01A-11R-A33R-07	821.332	1923.01	2744.34
TCGA-DD-AADA-01A-11R-A41C-07	-267.323	1047.1	779.776
TCGA-FV-A4ZP-01A-12R-A266-07	-710.104	1227.79	517.682
TCGA-G3-A7M9-01A-23R-A352-07	-1324.73	-329.234	-1653.96
TCGA-CC-A5UC-01A-11R-A28V-07	-243.099	413.883	170.784
TCGA-EP-A3JL-01A-11R-A213-07	21.6336	1351.97	1373.61
TCGA-G3-A25Y-01A-11R-A16W-07	-162.718	602.105	439.387
TCGA-DD-AADQ-01A-11R-A41C-07	-1128.3	549.277	-579.02
TCGA-5C-A9VH-01A-11R-A37K-07	-277.01	77.8734	-199.136
TCGA-UB-AA0V-01A-11R-A38B-07	146.74	622.8	769.54
TCGA-DD-A4NE-01A-11R-A27V-07	-695.576	-216.082	-911.658
TCGA-DD-A119-01A-11R-A131-07	-327.579	356.826	29.2469
TCGA-G3-A3CH-01A-11R-A22L-07	-401.716	601.597	199.881
TCGA-DD-AACZ-01A-11R-A41C-07	-427.55	2043.04	1615.49
TCGA-WJ-A86L-01A-12R-A39D-07	-1331.01	-131.764	-1462.78
TCGA-CC-A9FS-01A-11R-A37K-07	-922.269	35.1685	-887.101
TCGA-G3-AAV2-01A-11R-A37K-07	-757.725	98.9453	-658.779
TCGA-LG-A9QC-01A-11R-A37K-07	-926.978	-367.029	-1294.01
TCGA-ED-A82E-01A-11R-A352-07	-371.296	271.656	-99.6393
TCGA-DD-A4NK-01A-11R-A28V-07	-691.367	-77.3156	-768.683
TCGA-DD-AAD3-01A-11R-A41C-07	35.1035	715.745	750.849
TCGA-DD-AACU-01A-11R-A41C-07	-670.094	437.844	-232.25
TCGA-KR-A7K8-01A-11R-A33J-07	-159.271	1617.39	1458.12
TCGA-DD-AADM-01A-11R-A41C-07	-551.34	533.284	-18.0559
TCGA-CC-A3MC-01A-11R-A22L-07	-524.658	342.034	-182.624
TCGA-G3-A5SL-01A-11R-A27V-07	-642.258	-37.1894	-679.447
TCGA-UB-A7MB-01A-11R-A33R-07	-1222.91	-450.388	-1673.29
TCGA-DD-A1EB-01A-11R-A131-07	-556.037	124.199	-431.838
TCGA-BC-A10Z-01A-11R-A131-07	-1445.54	-713.9	-2159.44
TCGA-BC-A216-01A-11R-A155-07	-951.084	872.947	-78.1368
TCGA-BC-A69H-01A-11R-A311-07	-787.289	927.336	140.047
TCGA-CC-A9FU-01A-11R-A37K-07	-1542.8	-65.6959	-1608.5
TCGA-G3-A7M5-01A-11R-A33R-07	-916.513	377.046	-539.467
TCGA-BC-A10Y-01A-11R-A131-07	-805.312	452.113	-353.2
TCGA-DD-AAVV-01A-11R-A41C-07	87.2941	1454.75	1542.04
TCGA-DD-A4NP-01A-11R-A28V-07	-691.51	208.836	-482.674
TCGA-DD-AADR-01A-11R-A41C-07	-786.573	562.261	-224.313
TCGA-BC-A10Q-01A-11R-A131-07	-665.596	225.019	-440.577
TCGA-CC-A8HV-01A-11R-A36F-07	-1216.14	-396.97	-1613.11
TCGA-DD-AAEI-01A-11R-A41C-07	-620.627	748.684	128.057
TCGA-CC-A3MA-01A-11R-A213-07	-466.504	-75.7723	-542.276
TCGA-FV-A3I1-01A-11R-A22L-07	-324.326	886.914	562.588
TCGA-G3-AAV6-01A-21R-A37K-07	-1052.71	-306.673	-1359.38
TCGA-CC-A123-01A-11R-A131-07	-820.785	379.792	-440.994
TCGA-G3-A5SI-01A-31R-A27V-07	-1013.16	-470.513	-1483.68
TCGA-2Y-A9H2-01A-12R-A38B-07	-958.676	587.572	-371.104
TCGA-CC-A7II-01A-11R-A33J-07	-739.413	-317.663	-1057.08
TCGA-UB-A7MF-01A-11R-A33J-07	-584.101	1805.35	1221.25
TCGA-DD-AAE2-01A-11R-A41C-07	-214.633	928.002	713.368
TCGA-DD-A1EC-01A-21R-A131-07	-158.621	2405.88	2247.26
TCGA-2V-A95S-01A-11R-A37K-07	-383.312	2156.96	1773.64
TCGA-DD-AACE-01A-11R-A41C-07	-692.317	-50.601	-742.918
TCGA-ED-A66X-01A-11R-A311-07	338.18	929.722	1267.9
TCGA-DD-AACW-01A-11R-A41C-07	-1075.74	181.472	-894.273
TCGA-DD-AAD0-01A-11R-A41C-07	-1389.09	-228.836	-1617.92
TCGA-ZS-A9CF-01A-11R-A38B-07	-830.972	401.08	-429.891
TCGA-DD-A4NL-01A-11R-A28V-07	-185.292	418.719	233.427
TCGA-DD-A4NA-01A-11R-A266-07	-391.355	582.96	191.605
TCGA-T1-A6J8-01A-11R-A32O-07	-487.668	209.528	-278.14
TCGA-ED-A459-01A-11R-A266-07	-828.856	555.868	-272.988
TCGA-DD-AAD8-01A-11R-A41C-07	-942.36	138.928	-803.432
TCGA-XR-A8TD-01A-12R-A39D-07	410.077	1897.47	2307.55
TCGA-2Y-A9H7-01A-11R-A39D-07	-1143.39	338.675	-804.719
TCGA-RG-A7D4-01A-12R-A33R-07	-1063.78	1527.16	463.376
TCGA-ES-A2HT-01A-12R-A180-07	-187.967	733.73	545.763
TCGA-QA-A7B7-01A-11R-A32O-07	-1302.39	-34.1215	-1336.51
TCGA-XR-A8TG-01A-11R-A36F-07	-465.092	298.845	-166.247
TCGA-DD-AACA-01A-11R-A41C-07	-1009.49	-213.348	-1222.84
TCGA-DD-AAC9-01A-11R-A41C-07	179.95	1129.08	1309.03
TCGA-DD-A3A7-01A-11R-A22L-07	-1090.64	324.543	-766.098
TCGA-MR-A520-01A-11R-A266-07	-714.78	218.639	-496.141
TCGA-ZS-A9CG-01A-11R-A37K-07	-710.103	111.826	-598.277
TCGA-EP-A2KC-01A-11R-A213-07	-774.87	149.408	-625.462
TCGA-DD-A73F-01A-11R-A32O-07	-136.826	1783.94	1647.12
TCGA-DD-AADP-01A-11R-A39D-07	-505.283	385.015	-120.269
TCGA-GJ-A6C0-01A-12R-A311-07	-522.031	1105.13	583.095
TCGA-DD-AAVW-01A-11R-A41C-07	241.834	818.335	1060.17
TCGA-2Y-A9H9-01A-21R-A39D-07	-652.612	340.883	-311.729
TCGA-G3-AAV1-01A-11R-A38B-07	-745.087	-28.4114	-773.499
TCGA-G3-A25X-01A-11R-A16W-07	-59.0914	1492.42	1433.32
TCGA-CC-5258-01A-01R-A131-07	-541.598	626.446	84.848
TCGA-FV-A2QR-01A-11R-A213-07	-214.569	218.59	4.02172
TCGA-DD-A4NO-01A-11R-A28V-07	-341.195	180.403	-160.792
TCGA-DD-AAD1-01A-11R-A41C-07	279.861	1358.06	1637.92
TCGA-DD-AADW-01A-11R-A39D-07	-518.111	-347.721	-865.832
TCGA-DD-AACB-01A-11R-A41C-07	-657.254	1423.69	766.435
TCGA-DD-A118-01A-11R-A131-07	-347.802	57.237	-290.565
TCGA-DD-AACX-01A-11R-A41C-07	-1232.9	203.968	-1028.94
TCGA-DD-AADG-01A-11R-A41C-07	-1020.3	-388.272	-1408.57
TCGA-G3-A25Z-01A-11R-A16W-07	-439.737	451.962	12.2251

## Sheet: Appendix 10
ID	futime	fustat	POLH-AS1	DUXAP8	AC131009.1	TMCC1-AS1	riskScore	risk	Cluster
TCGA-XR-A8TC	3.66849	0	0.348288	0	0.50897	0.266283	0.705421	low	C1
TCGA-G3-AAUZ	1.31507	0	0.0951561	0.0907485	0.276515	0.0685595	0.411355	low	C1
TCGA-DD-A73D	1.89863	0	0.336556	0.0785145	0.304327	0.400839	0.746118	low	C1
TCGA-2Y-A9H1	3.36712	1	0.070672	0.229651	0.15921	0.168181	0.4682	low	C1
TCGA-DD-AAVP	7.53973	0	0.287712	0	0.424313	0.0557309	0.519388	low	C1
TCGA-EP-A26S	1.66575	0	0.199947	0.471106	0.186738	0.367026	0.864147	low	C1
TCGA-4R-AA8I	0.717808	1	0.856711	0.678437	0.414199	0.540584	3.38916	high	C2
TCGA-DD-AADK	2.87397	0	0.220917	0.0567153	0.497762	0.191238	0.592656	low	C1
TCGA-LG-A9QD	1.00274	0	0.229765	0.045953	0.056752	0.18497	0.449744	low	C1
TCGA-EP-A3RK	0.994521	0	0.377129	0.341072	1.16975	0.490765	1.91662	high	C3
TCGA-2Y-A9H3	4.15342	0	0.137374	0	0.107538	0.165082	0.384828	low	C1
TCGA-CC-A5UE	0.745205	1	0.421101	0.349605	1.77076	1.05322	4.72899	high	C3
TCGA-ZP-A9CV	2.98082	1	0.360965	0.00562175	0	0.16576	0.485681	low	C1
TCGA-ES-A2HS	1.88493	1	0.161919	0	0	0.167276	0.372671	low	C1
TCGA-2Y-A9H8	1.73425	1	0.583446	0.02124	0.254657	0.0566196	0.705312	low	C1
TCGA-DD-AACO	5.13973	0	0.0519131	0.00940656	0	0.0984389	0.307955	low	C1
TCGA-DD-AAW3	4.47397	0	0.716836	0.08415	0.18392	0.145999	0.92704	high	C1
TCGA-ED-A4XI	2.24384	0	0.177508	0.0143814	0.120265	0.0841752	0.388136	low	C1
TCGA-MI-A75I	1.72603	0	0.88538	0.225098	0.54389	0.240541	1.81613	high	C2
TCGA-CC-5263	0.353425	1	1.01198	0.209929	0.817347	0.0836518	2.18803	high	C2
TCGA-DD-AADV	1.5726	0	0.365458	0.285405	0.416824	0.199333	0.878668	high	C1
TCGA-ZP-A9D0	2.98904	0	0.127919	0.00476845	0	0.0780548	0.332709	low	C1
TCGA-O8-A75V	1.47397	0	0.0701462	0.293193	0.345018	0.132281	0.545258	low	C1
TCGA-DD-A39V	1.76164	1	0.264274	0.732712	0.159366	0.845132	1.82638	high	C2
TCGA-DD-A4ND	7.52329	0	0.391735	0.370074	0.346957	0.186234	0.944594	high	C1
TCGA-DD-AADC	1.16438	1	0.548691	0.270889	1.78998	0.881534	4.50011	high	C3
TCGA-DD-AAEH	2.14795	0	0.130073	0.0060628	0.15008	0.118851	0.378985	low	C1
TCGA-DD-AAE9	1.97808	0	1.0571	0.190642	0.923721	0.456234	3.30718	high	C2
TCGA-G3-A25S	1.13973	1	0.543231	0.433659	0.65955	0.310731	1.65725	high	C2
TCGA-DD-AAW2	5.08219	0	0.569647	0.0288092	0	0.0776487	0.607917	low	C1
TCGA-3K-AAZ8	1.08493	0	0.200952	0.165745	0.120129	0.183993	0.512333	low	C1
TCGA-DD-A4NH	2.51233	0	1.13087	0.045787	1.66572	0.327474	4.40916	high	C3
TCGA-DD-AAEB	1.30959	0	0.0434412	0.0952118	0.278725	0.0646399	0.385613	low	C1
TCGA-ZP-A9CY	2.14247	0	0.233342	0.113489	0.446415	0.222912	0.637285	low	C1
TCGA-DD-AADF	0.315068	1	2.16426	0.217774	0.223345	0.086398	6.92101	high	C2
TCGA-DD-AACH	0.534247	1	0.537226	0.178798	1.08463	0.707541	2.25197	high	C3
TCGA-BC-A10X	2.10959	1	0.227891	0.021872	0.179587	0.126462	0.448924	low	C1
TCGA-CC-A7IK	0.717808	1	0.246403	0.244339	0.119775	0.855706	1.03466	high	C2
TCGA-ED-A7XO	1.16986	0	0.171788	0.180407	0.234284	0.230583	0.558669	low	C1
TCGA-G3-A7M6	1.73151	0	0.395174	1.01028	0.472671	0.490434	2.64209	high	C2
TCGA-DD-AAW1	5.44932	0	0.0962379	0.0176597	0.526925	0.0828242	0.44906	low	C1
TCGA-CC-A7IG	0.819178	1	0.535455	0.0421571	0.398191	0.323144	0.923619	high	C1
TCGA-CC-5261	0.265753	1	1.16082	0.569411	0.258001	0.171605	2.99525	high	C2
TCGA-WX-AA47	1.52329	1	0.129745	0.00604685	0.285324	0.234285	0.453057	low	C1
TCGA-DD-AA3A	1.12329	1	1.49315	0.558973	0.618822	0.79425	9.57304	high	C2
TCGA-2Y-A9H5	1.52055	1	0.563303	0.00800156	0	0.0991686	0.600095	low	C1
TCGA-DD-A114	3.14795	1	1.0678	0.0773069	0.639035	0.224943	2.05488	high	C2
TCGA-BC-A110	5.79726	1	0.0929012	0.0669509	0	0.0701862	0.337778	low	C1
TCGA-FV-A3I0	2.32329	0	0.837468	0.867487	0.132576	0.0748001	2.31705	high	C2
TCGA-RC-A7SB	1.61096	0	0.182847	0.413282	0.436446	0.313057	0.884547	high	C1
TCGA-GJ-A9DB	0.183562	1	0.496989	0.307629	2.11103	0.193702	3.00866	high	C3
TCGA-UB-A7ME	1.33151	0	0.409272	0.0709797	0.509436	0.113635	0.726888	low	C1
TCGA-DD-AACV	4.19452	0	0.322218	0.258331	1.06937	0.308221	1.31755	high	C3
TCGA-DD-AACT	4.27945	0	0.527453	0.0281462	0.118332	0.0881603	0.623627	low	C1
TCGA-WX-AA44	1.68493	0	0.629033	0.0367904	0.10395	0.295358	0.846466	low	C1
TCGA-DD-A3A1	0.638356	1	0.269361	0.275882	1.69693	0.530053	2.21506	high	C3
TCGA-KR-A7K0	0.178082	1	0.275707	0.0842779	0.315794	0.29865	0.641439	low	C1
TCGA-FV-A3R2	0.531507	1	0.74253	0.0927664	1.35854	0.431868	2.52342	high	C3
TCGA-DD-AACN	3.56712	0	0.732525	0.0449355	0.150318	0.382472	1.08136	high	C2
TCGA-FV-A2QQ	1.99726	0	0.182549	0.268678	0.533878	0.220406	0.742989	low	C1
TCGA-CC-A9FW	0.679452	0	0.809006	0.217363	1.70154	0.246213	3.33219	high	C3
TCGA-DD-A11C	1.8137	0	0.560796	0.53202	0.520985	0.307297	1.72781	high	C2
TCGA-DD-AAD2	1.80274	0	0.179322	0.00340506	0.51663	0.198346	0.539139	low	C1
TCGA-NI-A8LF	2.18904	0	0.23023	0.0264951	0.357794	0.353764	0.60988	low	C1
TCGA-DD-AADN	2.46027	0	0.154322	0.0801269	0.336135	0.927974	0.931108	high	C2
TCGA-DD-AADJ	2.92055	0	0.121618	0.136787	0.184302	0.138099	0.448167	low	C1
TCGA-DD-AACF	1	1	0.461596	0	0.299361	0.134545	0.644619	low	C1
TCGA-DD-AAVX	4.70685	0	0.093149	0.0170779	0.625263	0.183564	0.516251	low	C1
TCGA-CC-5264	0.279452	1	0.57059	0.379339	0.555577	0.168757	1.35009	high	C2
TCGA-HP-A5N0	2.06027	1	0.603404	0.0982354	0.132966	0.111122	0.764194	low	C1
TCGA-G3-A5SJ	1.91233	0	0.172343	0.464103	0.712729	0.382307	1.15697	high	C2
TCGA-DD-AAEE	2.21918	0	0.376592	0.377576	0.827588	0.178243	1.24562	high	C2
TCGA-CC-A3M9	0.821918	1	0.608612	1.03614	0.564742	0.366234	3.42691	high	C2
TCGA-WQ-AB4B	1.08219	0	0.0434059	0.0349759	0	0.152111	0.327401	low	C1
TCGA-DD-AADY	1.52055	0	0.576777	0.0084156	0.105879	0.135192	0.671866	low	C1
TCGA-2Y-A9GZ	2.32329	1	0.265321	0.474374	0.68704	0.465176	1.39311	high	C2
TCGA-DD-A11D	4.27397	1	0.135143	0.261478	0.465043	0.107164	0.604592	low	C1
TCGA-BC-4072	4.08219	1	0.368301	0.38085	0.744916	0.337171	1.34147	high	C2
TCGA-K7-A5RF	1.72877	0	0.162902	0.0871198	0.300413	0.151763	0.486806	low	C1
TCGA-DD-AAVU	6.03288	0	0.263718	0.227851	0.446288	0.330796	0.820975	low	C1
TCGA-DD-A73B	0.775342	1	0.228294	0.0153743	0.483815	0.16026	0.552868	low	C1
TCGA-PD-A5DF	1.75068	1	0.170916	0.460615	0.791376	0.286834	1.1152	high	C2
TCGA-BC-A8YO	1.53973	0	0.308287	0.326045	0.888903	0.678467	1.69567	high	C2
TCGA-DD-AACQ	1.18356	1	0.222236	0.0118669	0.75536	0.256009	0.698993	low	C1
TCGA-CC-A5UD	0.832877	1	0.955267	0.0549774	0.145927	1.106	2.6617	high	C2
TCGA-DD-AAEK	2.92329	0	0.281017	0.257222	0.115426	0.225101	0.648088	low	C1
TCGA-BC-A10T	2.29315	1	0.208774	0.3709	0.337042	0.323767	0.829571	low	C1
TCGA-DD-A1EF	1.07945	1	0.649718	0.0161895	0.37159	0.525973	1.21407	high	C2
TCGA-DD-AACP	1.13699	0	0.884447	0.289408	0.366415	0.575557	2.30446	high	C2
TCGA-DD-AAVQ	7.47397	0	0.262615	0.0185801	0.325477	0.118372	0.508488	low	C1
TCGA-BC-A5W4	1.49863	1	0.168043	0.26123	0.706275	0.172463	0.772462	low	C1
TCGA-UB-A7MD	0.142466	1	0.139295	0.336192	0.556936	0.558973	1.01538	high	C2
TCGA-DD-A113	6.64384	0	0.334092	0.0494821	0.621333	0.192331	0.73609	low	C1
TCGA-DD-A1EI	0.50137	0	0.21103	0.0400121	0.646826	0.542906	0.84341	low	C1
TCGA-2Y-A9H4	3.97808	0	0.363744	0.436446	1.34071	0.302586	1.98361	high	C3
TCGA-DD-A39Z	1.64658	1	0.363903	0.11819	0.0780116	0.299124	0.645597	low	C1
TCGA-CC-5260	0.238356	1	0.568047	0.458598	0.275306	0.247665	1.31837	high	C2
TCGA-DD-AAE0	1.52055	0	0.688845	0.0704988	1.27634	0.420684	2.16323	high	C3
TCGA-DD-A116	4.44384	1	0.283324	0.09345	2.05771	0.0828965	1.59257	high	C3
TCGA-BC-A3KG	1.86301	0	0.663108	0.918355	0.660967	0.262943	3.15292	high	C2
TCGA-G3-A25V	2.35616	0	0.127177	0.0874928	0	0.161446	0.389674	low	C1
TCGA-ED-A66Y	0.810959	1	0.56729	0.387582	1.17599	0.39373	2.39301	high	C3
TCGA-DD-AADB	3.40274	0	0.34164	0.141105	0.13163	1.09463	1.28724	high	C2
TCGA-GJ-A3OU	2.40822	0	0.284897	0.0585458	0.251282	0.494765	0.714296	low	C1
TCGA-ED-A627	1.1589	0	0.357342	0.0557896	0.597612	0.15287	0.728653	low	C1
TCGA-2Y-A9GX	6.69041	0	0.201949	0.070141	0.484456	0.249092	0.610529	low	C1
TCGA-DD-A115	6.96438	1	0.494871	0.20753	0.588269	0.114331	0.98987	high	C1
TCGA-G3-AAV0	1.30411	0	0.126525	0.00882665	0.0748532	0.191954	0.383937	low	C1
TCGA-CC-A7IE	0.594521	1	0.435164	0.16546	0.98682	0.456218	1.48444	high	C3
TCGA-DD-AAD5	3.68493	0	0.502658	0.43574	0.977221	0.974432	3.32403	high	C3
TCGA-2Y-A9GT	4.44932	1	0.165358	0.0309471	0.154314	0.253931	0.457363	low	C1
TCGA-DD-AACJ	5.7589	0	0.0765555	0.217822	0.529342	0.25759	0.629685	low	C1
TCGA-DD-AAE6	0.386301	0	0.564388	0.159061	1.41626	0.296723	1.98936	high	C3
TCGA-DD-A4NV	6.56986	0	0.229306	0.119184	0.526453	0.34404	0.740957	low	C1
TCGA-DD-AACC	4.61644	1	0.481353	0.00339647	0.0859143	0.233005	0.632094	low	C1
TCGA-DD-AAEA	1.57534	0	0.277645	0.1504	0.839218	0.137476	0.833059	low	C2
TCGA-MR-A8JO	0.90411	0	0.259127	0.139446	0.326566	0.751473	0.977469	high	C2
TCGA-DD-A73A	1.99452	0	0.245429	0.0412017	0.281528	0.237204	0.547492	low	C1
TCGA-ED-A7PY	1.06849	0	0.62245	0.00408127	0.528567	0.166491	0.944278	high	C1
TCGA-DD-A4NQ	1.02192	1	0.520145	0.447102	0.324471	0.639478	1.74595	high	C2
TCGA-BD-A3ER	3.05479	0	0.141896	0.119991	0.31056	0.110602	0.47726	low	C1
TCGA-BC-A10R	0.843836	1	0.205083	0.457995	0.0989555	0.218543	0.718321	low	C1
TCGA-CC-A7IL	0.761644	1	0.607947	0.287542	0.503434	0.0853238	1.15962	high	C2
TCGA-FV-A4ZP	6.81096	1	0.480666	0.0683711	0.229325	0.409364	0.856805	low	C1
TCGA-CC-A5UC	0.950685	1	0.709204	0.0369986	0.63534	0.631815	1.72304	high	C2
TCGA-DD-AADQ	1.19452	0	0.523999	0.162397	0.313035	0.181389	0.874422	high	C1
TCGA-UB-AA0V	0.860274	0	0.22325	0.136981	0.0906134	0.185721	0.502828	low	C1
TCGA-DD-A4NE	1.80822	1	0.702892	0.020072	1.18684	0.249806	1.71307	high	C3
TCGA-DD-AACZ	0.468493	1	0.606331	0.409577	1.89504	1.46858	9.79927	high	C3
TCGA-WJ-A86L	0.945205	0	0.239202	0.729479	1.24005	0.496031	2.55731	high	C3
TCGA-DD-AAD3	3.54795	0	0.3826	0.0668716	0.12197	0.068706	0.530788	low	C1
TCGA-DD-AACU	4.29315	0	0.178102	0.149878	0.938141	0.24803	0.851604	low	C3
TCGA-G3-A5SL	1.70137	0	0.337905	0.104468	0.427607	0.0744852	0.632122	low	C1
TCGA-DD-A1EB	5.52603	0	0.200732	0.0214685	0.283123	0.132122	0.463671	low	C1
TCGA-BC-A10Z	0.0931507	1	0.408327	0.37557	1.05053	0.374234	1.74835	high	C3
TCGA-BC-A216	3.70137	0	0.819128	0.5367	0.411937	0.213968	2.1062	high	C2
TCGA-BC-A10Y	1.94795	1	0.217554	0.37613	1.62309	0.210196	1.69049	high	C3
TCGA-DD-AADR	5.55616	0	0.326616	0.246081	0.959552	0.442644	1.367	high	C3
TCGA-BC-A10Q	3.10959	1	0.729459	0.0210323	1.25449	0.110047	1.64765	high	C3
TCGA-CC-A8HV	0.764384	1	0.552682	0.536505	1.22844	0.570996	3.30185	high	C3
TCGA-DD-AAEI	4.19452	0	0.056121	0.120027	0.45284	0.199944	0.501518	low	C1
TCGA-CC-A3MA	0.830137	1	0.653281	0.376567	0.438227	0.591637	1.98334	high	C2
TCGA-G3-AAV6	0.178082	1	0.625272	0.442261	0.598018	0.748322	2.57987	high	C2
TCGA-G3-A5SI	2.10411	1	0.490828	0.00306684	0.529262	0.0291625	0.708835	low	C1
TCGA-2Y-A9H2	4.74247	0	0.800236	0.0650589	0.273624	0.206586	1.12515	high	C2
TCGA-CC-A7II	1.09315	0	0.399623	0.407967	0.335463	1.84849	3.93301	high	C2
TCGA-DD-AAE2	1.74795	0	0.180212	0.381695	0.158273	0.187641	0.647047	low	C1
TCGA-DD-A1EC	1.64932	0	0.444582	0.0249608	0.469293	0.191181	0.753596	low	C1
TCGA-ED-A66X	1.11233	0	0.481726	0.0411778	0.810438	0.13793	0.949579	high	C2
TCGA-DD-AACW	3.90137	0	0.454418	0.00594791	0.281073	0.655174	0.979834	high	C2
TCGA-DD-AAD0	0.375342	0	0.147418	0.0082896	0.678119	0.175069	0.563029	low	C1
TCGA-ED-A459	2.49315	0	0.273073	0.0690715	0.338159	0.0907275	0.536268	low	C1
TCGA-2Y-A9H7	3.2	0	0.3192	0.480236	0.507954	0.466573	1.34924	high	C2
TCGA-ES-A2HT	1.2	1	0.0678755	0.0347346	0	0.0913057	0.321286	low	C1
TCGA-QA-A7B7	0.257534	0	0.125748	0.632393	0.799727	0.579254	1.62337	high	C2
TCGA-XR-A8TG	2.46027	0	0.248322	0.356155	0.688039	0.132949	0.909881	high	C1
TCGA-DD-AAC9	0.950685	0	0.164953	0.00932984	0.153934	0.101153	0.393175	low	C1
TCGA-DD-A3A7	1.14795	1	0.372378	0.672762	0.424582	0.265199	1.43208	high	C2
TCGA-MR-A520	0.627397	0	0.18344	0.0124194	0.536195	0.236784	0.571972	low	C1
TCGA-ZS-A9CG	0.934247	0	0.0584602	0.00531609	0.132384	0.168617	0.355547	low	C1
TCGA-DD-AADP	1.25479	0	0.249628	0.0426147	0.573153	0.153634	0.615128	low	C1
TCGA-DD-AAVW	6.34795	0	0.409985	0.160096	0.726568	0.270379	1.04302	high	C2
TCGA-G3-AAV1	0.983562	1	0.506485	0.0371975	0.819614	0.336133	1.15803	high	C2
TCGA-G3-A25X	4.87397	0	0.397651	0.0285665	0.723131	0.314827	0.921519	high	C1
TCGA-CC-5258	0.353425	1	0.494252	0.521045	1.288	0.993961	4.43537	high	C3
TCGA-DD-A4NO	6.15068	0	0.247941	0.0821392	0.231808	0.143266	0.515117	low	C1
TCGA-DD-AAD1	1.54521	0	0.20092	0.0159491	0.548955	0.187346	0.568201	low	C1
TCGA-DD-AADW	1.60822	0	0.86879	0.0263569	0.766803	0.28823	1.7092	high	C2
TCGA-DD-AACB	6.36712	0	0.353279	0.283005	0.111833	0.546446	0.954656	high	C1
TCGA-DD-A118	9.41644	0	0.402845	0.00719673	0.176561	0.271352	0.625222	low	C1
TCGA-DD-AACX	0.465753	0	0.391258	0.031746	0.785753	0.230766	0.888605	high	C1
TCGA-G3-A25Z	1.79452	0	0.159817	0.0824621	0.458727	0.301058	0.601883	low	C1
TCGA-DD-AAVS	4.99452	0	0.820176	0.042924	0.271295	0.349965	1.26839	high	C2
TCGA-DD-AAE3	1.55068	0	0.26367	0.116885	0.262699	0.182644	0.574961	low	C1
TCGA-DD-A4NS	6.72877	1	0.213402	0.122932	0.549029	0.237845	0.676402	low	C1
TCGA-5R-AA1D	1.23014	0	0.115953	0.0580957	0.196442	0.417962	0.519362	low	C1
TCGA-DD-AADL	1.74247	0	0.654133	0.291662	1.11539	0.468745	2.47738	high	C3
TCGA-2Y-A9GS	1.98356	1	0.40223	0.220394	0.805097	0.656901	1.59506	high	C2
TCGA-CC-A1HT	0.276712	1	0.504592	0.548774	0.515312	1.34643	3.86552	high	C2
TCGA-DD-AACL	0.293151	1	0.415055	0.295023	0.472324	0.784738	1.59466	high	C2
TCGA-ED-A7XP	1.09589	0	0.286358	0.385674	0.245547	0.534863	1.05116	high	C2
TCGA-DD-A3A5	8.56164	1	0.369563	0.103236	0.555553	0.157595	0.762587	low	C1
TCGA-RC-A7SK	1.29315	0	0.133448	0.135699	0.345126	0.353995	0.600422	low	C1
TCGA-DD-AACI	4.43288	0	0.213103	0.0304275	0.353258	0.258222	0.551659	low	C1
TCGA-DD-A4NB	2.70959	0	0.32239	0.0213406	0.47295	0.483055	0.817482	low	C1
TCGA-LG-A6GG	1.06027	0	0.509744	0.19339	0.577674	0.482386	1.34103	high	C2
TCGA-ED-A5KG	2.33973	0	0.677009	0.0544856	0.638446	0.346939	1.33114	high	C2
TCGA-DD-AADO	1.2411	0	0.328713	0.178045	0.673266	0.338977	0.979936	high	C1
TCGA-DD-AACA	6.30411	0	0.481018	0.182464	0.302114	0.131197	0.804914	low	C1
TCGA-CC-5259	0.684932	0	0.212965	0.0758196	0	0.218479	0.451305	low	C1
TCGA-FV-A23B	5.07397	1	0.713118	0.686371	0.666674	0.381264	2.89811	high	C2
TCGA-G3-A5SK	2.03836	0	0.0955385	0.0772511	0	0.121636	0.35773	low	C1
TCGA-ZP-A9D2	2.09589	1	0.316647	0.931825	1.22925	0.935284	5.04332	high	C3
TCGA-G3-AAV3	1.12877	0	0.57507	0.0541606	0.0668441	0.330932	0.809336	low	C1
TCGA-K7-AAU7	0.983562	0	0.387596	0.438706	1.17215	0.206651	1.70801	high	C3
TCGA-DD-A3A9	2.55068	1	0.434152	0.0689804	0	0.0982727	0.541169	low	C1
TCGA-G3-A5SM	1.42466	0	0.211707	0.289135	0.520147	0.274099	0.818248	low	C1
TCGA-DD-A11A	0.216438	0	0.0907092	0.545076	1.09158	0.396325	1.44928	high	C3
TCGA-DD-A4NN	2.46301	1	1.05786	0.00910758	0.22016	0.199273	1.42607	high	C2
TCGA-DD-AACG	1.28493	1	0.319137	0.0992502	0.468407	0.591324	0.966487	high	C2
TCGA-UB-A7MC	1.36986	0	0.598127	0.77969	0.184533	0.22619	1.80437	high	C2
TCGA-DD-A1EA	6.61644	0	0.231142	0.448402	0.381685	0.296213	0.933208	high	C1
TCGA-DD-A4NG	2.19726	1	0.336076	0.548868	0.988965	0.38126	1.85933	high	C3
TCGA-BC-A69I	1.06027	0	0.245092	0.0314515	0.0673818	0.0923273	0.420934	low	C1
TCGA-ZS-A9CF	6.60822	0	0.200273	0.577477	1.22971	0.202768	1.60503	high	C3
TCGA-BC-A217	3.8274	1	0.306887	0.438121	0.633066	0.174858	1.07469	high	C1
TCGA-BC-A10S	3.89863	1	0.0902635	0.0709828	0.104367	0.204253	0.402955	low	C1
TCGA-NI-A4U2	4.90685	1	0.153927	0.0330812	0.0845859	0.222713	0.421624	low	C1
TCGA-G3-A3CK	1.60274	0	0.135843	0.123533	0.218962	0.273119	0.514354	low	C1
TCGA-RC-A7SF	1.5863	0	0.188341	0.139687	0.404991	0.169195	0.57637	low	C1
TCGA-DD-AACD	1.04384	1	0.344129	0.0156843	0.596658	0.255852	0.746577	low	C1
TCGA-2Y-A9H0	10.0685	0	0.438104	0.524234	0.903346	0.0654824	1.50939	high	C2
TCGA-DD-A3A6	8.92603	1	0.676362	0.579065	0.430275	0.534348	2.41558	high	C2
TCGA-MI-A75H	2.04658	0	0.284495	0.0308608	0.292956	0.265776	0.587537	low	C1
TCGA-BD-A3EP	1.12055	0	0.517373	0.222631	0.689383	0.212985	1.19681	high	C2
TCGA-EP-A2KB	1.63288	1	0.297455	0.0234007	0.475317	0.767928	1.00646	high	C2
TCGA-CC-A8HU	0.942466	1	0.767643	0.160055	1.33755	0.452921	2.81787	high	C3
TCGA-CC-5262	0.282192	1	0.355749	0.658114	0.925884	0.102599	1.63877	high	C2
TCGA-RC-A7SH	1.28219	0	0.63887	0	0.613198	0.270312	1.1029	high	C2
TCGA-G3-A7M8	1.17808	0	0.158227	0.0173123	0.394268	0.163469	0.479819	low	C1
TCGA-G3-A7M7	0.989041	0	0.175627	0.127569	0.070583	0.193118	0.464839	low	C1
TCGA-WQ-A9G7	0.0821918	0	0.595823	0.0419943	1.12982	0.158262	1.3649	high	C3
TCGA-ZP-A9CZ	1.93425	0	0.406752	0.0111425	1.38666	0.103527	1.15343	high	C3
TCGA-DD-A3A4	1.67671	1	0.166668	0.00786446	0.250636	0.474051	0.569233	low	C1
TCGA-DD-A39Y	0.468493	1	0.150304	0.290008	1.38071	0.761577	1.92229	high	C3
TCGA-DD-A4NI	2.23562	0	0.123636	0.00383611	0.465946	0.189686	0.482699	low	C1
TCGA-UB-A7MA	2.32329	0	0.679221	0.215401	1.47172	0.681842	3.50133	high	C3
TCGA-CC-A3MB	0.863014	1	0.273677	0.020984	1.16881	0.592663	1.28735	high	C3
TCGA-KR-A7K2	2.27123	0	0.290277	0.199266	0.0807257	0.074548	0.532097	low	C1
TCGA-DD-AADU	1.51781	0	0.395877	0	0.210683	0.0812794	0.535984	low	C1
TCGA-2Y-A9HB	0.712329	0	0.24146	0.0687282	0.225717	0.108397	0.487193	low	C1
TCGA-DD-A1EK	1.52877	1	0.441541	0.221827	0.58425	0.140432	0.955887	high	C1
TCGA-DD-AAE1	1.51233	0	0.398092	0.458303	0.343161	0.442332	1.29376	high	C2
TCGA-BC-A10U	2.29315	1	0.615745	0.475049	0.87727	0.240082	2.05365	high	C2
TCGA-DD-AAVY	5.39726	0	0.245103	0	0.229141	0.131158	0.464026	low	C1
TCGA-FV-A3R3	1.00274	1	0.12514	0.0481999	0.2757	0.148825	0.436478	low	C1
TCGA-BC-A10W	0.249315	1	0.337112	0.349006	0.588584	0.438071	1.22932	high	C2
TCGA-5R-AA1C	1.42466	0	0.497552	0.912499	0.278193	1.54624	5.79981	high	C2
TCGA-5R-AAAM	0.126027	1	0.269702	0.243061	0.213174	0.166429	0.635932	low	C1
TCGA-DD-A1EH	4.09589	0	0.960647	0.0325131	0.0494953	0.423223	1.39763	high	C2
TCGA-DD-AAE4	1.66575	0	0.0789077	0.0775222	0.091292	0.124714	0.371268	low	C1
TCGA-DD-AAEG	1.96986	0	0.0915053	0.00421048	0.719616	0.241589	0.564895	low	C1
TCGA-DD-A1EJ	2.75342	1	0.582936	0.315517	1.0896	0.936808	3.36491	high	C3
TCGA-G3-AAV7	0.989041	0	1.05127	0.324257	0.732196	0.362755	3.12074	high	C2
TCGA-G3-A3CG	1.84384	0	0.133975	0.185005	0.15455	0.0589099	0.441192	low	C1
TCGA-EP-A12J	1.56164	0	0.429335	0.0104654	0.0667889	0.183141	0.564281	low	C1
TCGA-DD-A73G	9.52877	0	0.238846	0.00257417	0.246062	0.30524	0.538981	low	C1
TCGA-DD-AAED	2.09041	0	0.640502	0.0079753	0.899839	0.171629	1.22454	high	C2
TCGA-DD-AAVZ	5.20548	0	0.319459	0.0115615	0.450546	0.0812091	0.569032	low	C1
TCGA-XR-A8TF	1.89863	1	1.28785	0.197254	1.19445	0.137164	4.0777	high	C3
TCGA-DD-A3A3	1.46575	1	0.155885	0.00879043	0.339335	0.095477	0.433058	low	C1
TCGA-MI-A75C	0.79726	0	0.21302	0.0602019	0.244746	0.575123	0.693672	low	C1
TCGA-DD-AAE7	1.76438	0	0.254043	0.0527517	0.291286	0.0487392	0.482225	low	C1
TCGA-ZS-A9CE	3.4	0	0.198254	0.261312	0.309917	0.203414	0.646553	low	C1
TCGA-DD-A3A2	5.83836	1	0.17024	0.0137601	0.221966	0.156975	0.434468	low	C1
TCGA-2Y-A9H6	0.978082	0	0.0936069	0.0341264	0.208873	0.199547	0.413002	low	C1
TCGA-UB-AA0U	0.89589	0	0.688663	0.180014	0.3068	0.10917	1.0368	high	C1
TCGA-CC-A8HT	0.383562	1	0.614482	0.788712	1.32326	0.412785	4.37214	high	C3
TCGA-KR-A7K7	2.60548	0	0.436906	0.314784	0.58719	0.24507	1.14844	high	C2
TCGA-EP-A2KA	1.71781	1	0.461498	0.257969	0.35473	0.511622	1.20674	high	C2
TCGA-DD-AADI	2.9726	0	0.261997	0.0191079	0.157944	0.291467	0.529706	low	C1
TCGA-ZS-A9CD	3.79726	1	0.223213	0.0244211	0.289492	0.225186	0.519585	low	C1
TCGA-DD-A1ED	6.30411	0	0.156808	0.0165405	0.180677	0.0818799	0.392218	low	C1
TCGA-XR-A8TE	2.53425	0	0.611195	0.0192818	0.336513	0.128022	0.814328	low	C1
TCGA-K7-A6G5	1.40274	0	0.0792802	0.0732857	0.177958	0.143842	0.396193	low	C1
TCGA-WX-AA46	2.07123	0	0.185015	0.0632088	0.19071	0.138719	0.451542	low	C1
TCGA-DD-AADD	3.3726	0	0.775128	0.295991	0.846438	0.451748	2.43705	high	C2
TCGA-G3-A3CJ	1.6274	0	0	0.00242871	0.386297	0.122897	0.369427	low	C1
TCGA-DD-AAVR	6.88493	0	0.116355	0.0347348	0.134349	0.100234	0.374476	low	C1
TCGA-G3-A3CI	0.493151	0	0.274227	0.0658764	0.571928	0.210274	0.682337	low	C1
TCGA-ED-A8O5	1.11233	0	0.864189	0.00458608	0.169063	0.252105	1.11582	high	C2
TCGA-DD-AAD6	1.8411	0	0.702116	0.166609	0.541284	0.604265	1.81251	high	C2
TCGA-K7-A5RG	1.42192	0	0.303663	0.54813	0.407803	0.379636	1.24497	high	C2
TCGA-G3-AAV5	0.969863	0	0.319669	0.0169377	0.157416	1.01172	1.03675	high	C2
TCGA-2Y-A9GY	2.07397	1	0.584493	0.171231	0.381646	0.924182	1.848	high	C2
TCGA-DD-A4NF	2.58082	0	0.179952	0.170397	0.338707	0.23236	0.596408	low	C1
TCGA-DD-AAW0	5.52055	0	0.0275629	0.0679324	0.620975	0.184358	0.499732	low	C1
TCGA-CC-A7IF	1.77808	1	0.247119	0.00533729	0.825298	0.174945	0.699653	low	C1
TCGA-2Y-A9GW	3.48219	1	0.181363	0.15006	0.272065	0.234987	0.562288	low	C1
TCGA-RC-A7S9	1.75342	0	0.437408	0.00217042	0.86637	0.100618	0.861899	low	C2
TCGA-DD-A1EG	3.7589	1	0.15246	0.320493	0.289279	0.222911	0.651668	low	C1
TCGA-DD-A1EL	1.13699	1	0.343245	0.291366	0.471371	1.86847	3.55861	high	C2
TCGA-2Y-A9GU	5.31233	0	0.157635	0.0177341	0.280544	0.11645	0.430185	low	C1
TCGA-YA-A8S7	1.12877	1	0.480551	0.471229	0.745765	0.817069	2.55462	high	C2
TCGA-BD-A2L6	3.73425	0	0.263595	0.00792216	0.0998644	0.162056	0.454432	low	C1
TCGA-DD-A73C	1.92055	0	0.0257332	0.0138402	0.0591115	0.295588	0.365312	low	C1
TCGA-MI-A75G	1.91233	0	0.278945	0.285676	0.658402	0.121084	0.853089	low	C1
TCGA-CC-A8HS	0.821918	1	0.739941	0.216726	0.85101	0.369195	1.99983	high	C2
TCGA-DD-AACY	3.9726	0	0.273758	0.0715872	0.613286	0.0405068	0.61114	low	C1
TCGA-2Y-A9HA	0.0986301	1	0.407828	0.372294	1.03451	0.474847	1.87442	high	C3
TCGA-G3-A6UC	1.83836	0	0.345054	0.0679706	0.238063	0.125554	0.569642	low	C1
TCGA-CC-A7IH	1	0	0.378563	0.10518	0.317423	0.0898425	0.631517	low	C1
TCGA-ZP-A9D4	1.08219	0	0.399725	0.111659	0.384605	0.249769	0.778204	low	C1
TCGA-MI-A75E	1.38904	0	0.17941	0.0736155	0.387073	0.206568	0.541063	low	C1
TCGA-DD-A39W	2.26575	1	0.288216	0.0023713	0.598263	0.27399	0.695125	low	C1
TCGA-ED-A8O6	0.153425	1	0.273446	0.258772	1.2158	0.406017	1.46771	high	C3
TCGA-DD-A39X	4.6411	1	0.0974994	0.0223376	0.361035	0.418873	0.539956	low	C1
TCGA-2Y-A9GV	6.93699	1	0.356413	0.010787	0.605027	0.231476	0.743303	low	C1
TCGA-5C-A9VG	0.89863	0	0.503685	0.0631708	0.748212	0.524502	1.32846	high	C2
TCGA-DD-AADS	1.29863	0	0	0.0565153	0	0.139436	0.313341	low	C1
TCGA-DD-A73E	0.120548	0	0.426602	0.0379012	0.278845	0.246903	0.69566	low	C1
TCGA-HP-A5MZ	0.249315	1	0.176938	0.104176	0.382094	0.218672	0.561406	low	C1
TCGA-G3-A25T	4.25479	0	0.885998	0.075977	1.49053	0.147282	2.55794	high	C3
TCGA-BC-A112	0.419178	1	0.300158	0.0713192	1.05308	0.233395	0.972403	high	C3
TCGA-BC-4073	2.32603	0	0.481984	0.266548	0.83188	0.130595	1.22137	high	C2
TCGA-DD-A4NJ	2.54247	0	0.498901	0.413513	0.529197	0.392926	1.5125	high	C2
TCGA-G3-A25U	4.48219	0	0.196606	0.389062	0.172789	0.159945	0.657012	low	C1
TCGA-DD-AACS	4.94247	0	0.538896	0	0.576407	0.107799	0.826669	low	C1
TCGA-DD-A1EE	0.956164	1	0.31814	0.0275387	0.363659	0.596303	0.840916	low	C1
TCGA-CC-A7IJ	1.04658	0	0.862691	0.19676	1.30994	0.753155	4.18969	high	C3
TCGA-DD-AADA	3.37808	0	0.583946	0.0355432	0.0654078	0.129646	0.678163	low	C1
TCGA-G3-A7M9	0.153425	1	1.40311	1.16915	1.55194	1.02664	35.4667	high	C3
TCGA-EP-A3JL	0.830137	0	0.389402	0.275266	0.253408	0.224158	0.828038	low	C1
TCGA-G3-A25Y	1.23836	1	0.710916	0.0108945	0.298917	0.203553	0.95649	high	C1
TCGA-5C-A9VH	0.882192	0	0.420205	0.0638832	0.153484	0.148752	0.605551	low	C1
TCGA-DD-A119	0.610959	1	0.393839	0.0352352	0.280415	0.181974	0.630271	low	C1
TCGA-G3-A3CH	2.13699	0	0.28413	0.0817425	0.71706	0.241499	0.78893	low	C1
TCGA-CC-A9FS	0.578082	0	0.260477	0	0.243596	0.161756	0.489966	low	C1
TCGA-G3-AAV2	1.01918	0	0.305282	0.0125909	0.0643841	0.208646	0.490552	low	C1
TCGA-LG-A9QC	1.16438	0	0.303358	0.0179706	0.944496	0.233147	0.862022	low	C3
TCGA-ED-A82E	1.11781	0	0.659092	0.0134967	0.0576664	0.366651	0.885331	high	C1
TCGA-DD-A4NK	3.31507	1	0.344239	0.0115226	0.143232	0.0611284	0.478662	low	C1
TCGA-KR-A7K8	2.48219	0	1.10116	0.234853	0.584041	0.23736	2.48721	high	C2
TCGA-CC-A3MC	0.994521	0	0.346847	0.16295	0.961545	0.137204	0.996199	high	C3
TCGA-UB-A7MB	1.64658	0	0.25235	0.0860075	1.35318	0.46965	1.35807	high	C3
TCGA-BC-A69H	1.21644	0	0.120435	0.381959	0.590551	0.662324	1.15811	high	C2
TCGA-G3-A7M5	1.22466	0	0.188956	0.111442	0.406219	0.124198	0.539301	low	C1
TCGA-DD-AAVV	6.72603	0	0.374825	0.0491203	0.398589	0.166304	0.662387	low	C1
TCGA-DD-A4NP	9.06301	0	0.358864	0.012596	0.455189	0.140844	0.63205	low	C1
TCGA-FV-A3I1	0.676712	1	0.156363	0.249812	0.389973	0.243494	0.656495	low	C1
TCGA-CC-A123	0.6	0	0.154987	0.0516464	0.337496	0.785544	0.803342	low	C1
TCGA-UB-A7MF	0.586301	1	0.620649	0.0454322	0.272874	0.229806	0.887705	high	C1
TCGA-DD-AACE	5.98356	0	0.282073	0.452776	0.087774	0.272732	0.820593	low	C1
TCGA-DD-A4NL	4.68767	0	0.2107	0.0201112	0.273603	0.106979	0.456678	low	C1
TCGA-DD-A4NA	2.76164	0	0.600271	0.257938	1.50669	0.0936809	2.07207	high	C3
TCGA-DD-AAD8	3.33973	0	0.644248	0.0670979	0.755767	0.196515	1.2261	high	C2
TCGA-XR-A8TD	2.82192	0	0.309632	0.243407	0.415541	0.127338	0.734584	low	C1
TCGA-RG-A7D4	3.00822	0	0.486006	0.377927	0.232097	0.758383	1.6159	high	C2
TCGA-DD-A73F	2.9726	0	0.472354	0.366497	0.408555	0.0793743	0.993409	high	C1
TCGA-GJ-A6C0	0.0849315	1	0.694549	0.328271	0.763844	0.0847943	1.59159	high	C2
TCGA-2Y-A9H9	1.90959	0	0.452757	0.214442	0.417101	0.0677131	0.817506	low	C1
TCGA-FV-A2QR	1.59178	1	0.194806	0.577499	0.365106	0.277737	0.99782	high	C1
TCGA-DD-AADG	3.13699	0	0.289814	0.257008	0.190311	0.298138	0.729212	low	C1

[truncated: 3 more sheets: Appendix 11, Appendix 12, Appendix 13]
